# Supplementary material for: Synergistic anti-proliferative activity of JQ1 and GSK2801 in triple-negative breast cancer
Source: BMC Cancer. 2022 Jun 8;22:627. doi: 10.1186/s12885-022-09690-2 (PMC9173973; doi:10.1186/s12885-022-09690-2)
Supplement: Supplementary file 2 — Additional file 2: S2 file. The Gene count matrix. The gene counts generated from the RSEM analysis showing a list of 44,567genes corresponds all the three different TNBC (MDA-MB-231, HCC-1806 andSUM-159) cell lines treated with three treatment conditions (JQ1, GSK2801 andJQ1 +GSK2801). Available at https://doi.org/10.7910/DVN/GMSXLN. [file 12885_2022_9690_MOESM2_ESM.xlsx]

## Sheet: Gene count matrix
Supplementary Material S1 File.		The gene counts retreived from the down stream analysis of RSEM quanitficaiton from the RNASeq datasets.
		The gene counts are representd for three different TNBC cell lines MDA-MB-231, HCC-1806 and SUM-159
		Treatment conditions: (1) JQ1 (2) GSK2801 (3) JQ1&GSK2801. The first two are single agent treaments and third one is combined treatment.
		The column heading are represented with cell line name followed by treatment.
Gene	SUM-159-Control	MDA-MB-231-Control	HCC-1806-Control	HCC-1806-JQ1	HCC-1806-GSK2801	HCC-1806-JQ1/GSK2801	MDA-MB-231-JQ1	MDA-MB-231-GSK2801	MDA-MB-231-JQ1/GSK2801	SUM-159-JQ1	SUM-159-GSK2801	SUM-159-JQ1/GSK2801
5S_rRNA	0	3.01	1.5	0	1.5	0.67	0	3	1	1	1.5	1
5_8S_rRNA	0	0	0	0	0	0	0	0	0	0	0	0
7SK	57.69	72.45	92.97	93.91	88.82	93.06	33.95	61.34	29.94	81.29	94.95	94.17
A1BG	109.17	40.08	378.79	376.7	388.57	329.46	48.85	39.16	77.38	94.78	154.96	96.05
A1BG-AS1	138.44	71.97	769.57	1072.69	795.39	1228.99	112.6	78.48	222.75	227.27	222.92	364.56
A1CF	0	6.09	1	1	1	0	0	2.06	1	0	0	1
A2M	0	1	0	0	0	1	0	0	1	0	1	0
A2M-AS1	0	2	0	2	1	3	1	3	2	0	0	0
A2ML1	1	1.06	10.06	3	9	4	1.01	0	0	1.01	0	1.03
A2ML1-AS1	0	0	0	0	0	0	0	0	0	0	0	0
A2ML1-AS2	0	0	0	0	0	0	0	0	0	0	1.26	0
A3GALT2	2	0	0	0	0	0	0	0	0	0	0	0
A4GALT	395	357	279	265	281	243	604	345	957	586	785	715
A4GNT	0	0	0	0	0	0	3	1	2	2	0	0
AA06	0	0	0	0	0	0	0	0	0	0	0	0
AAAS	1599	1286	1365	1619	1260	1394	1216	1157	1460	1471	1938	1246
AACS	2133.3	1192.68	1894.2	3583.03	1840.58	3735.2	1826.48	1132.78	2410.24	3663.29	3079.05	3999.9
AADAC	25	11	40	35	37	36	23	11	22	8	28	29
AADACL2	0	0	0	0	0	1	0	0	0	0	0	0
AADACL2-AS1	0	0	0	4.77	0	1.04	0	0	0	0	1	0
AADACL3	0	0	68	2	60	10	0	0	0	0	0	0
AADACL4	0	0	0	0	0	0	0	0	0	0	0	0
AADAT	184	480	180	45	120	53	233	373	257	83	178	50
AAED1	346.2	1319.32	777.95	438.25	654.82	347.07	933.19	1077.65	1075.72	489.28	540.92	441.54
AAGAB	1855	2671	2088	2454	1723	2748	2011	2405	2860	2098	2551	2422
AAK1	1933.41	3363.18	2336.78	3397.92	2153.64	4006.4	3009.46	3198.71	4381.47	2265.76	2662.28	3202.15
AAMDC	127.87	209.47	76.81	206.82	91.8	225.69	418.29	182.59	609.19	234.92	145.79	306.72
AAMP	1537	3562	2076	2074	1949	2361	2533	3282	3644	2059	2325	2510
AANAT	1	2	1	1	2	2	0	0	2	0	3	0
AAR2	978	2090	1778	1391	1426.97	1526.27	1345	1945.44	2201	890	1253	957.11
AARD	1	146.4	3.64	10	7.26	6.36	204.01	139.03	241.83	2.8	2.02	2.02
AARS	8723	7367	7075	6716	7046	7514	3639	7478	4481	5791	10768	7041
AARS2	633.96	585.41	631.35	391.26	504.7	409.73	298.38	540.56	398.85	473.41	879.41	525.48
AARSD1	649.43	1157.49	393.18	246.06	377.96	250.74	526.59	1052.54	709.26	528.72	808.6	648.39
AASDH	653	621	400	831	459	766	754	621	1185	759	1029	826
AASDHPPT	1385.92	3138.86	2331.97	1943.44	2145.56	2141.76	1918.9	2793.93	2387.62	1438.97	1855.92	1415.9
AASS	308.45	1382.23	324.92	421.95	337.09	444.52	1209.11	1211.62	1409.22	202.98	412.83	265.65
AATBC	3	5	11	7	8	2	3	4	4	2	4	1
AATF	2196	5989	2463	1463	2111	1748	2821	5477	3712	2227	2913	2503
AATK	29	0	21.48	18.83	21.42	23.55	4.09	2.02	6.29	8.29	35.64	22
AATK-AS1	0	0	0	0	0	0	0	0	0	0	0	0
AB015752.3	0	0	0	1	0	1	1	0	0	0	1	0
AB019440.50	0	0	0	0	0	0	0	0	0	0	0	0
ABALON	186.83	861.32	138.97	46.83	134.09	57.7	2359.03	837.78	4109.63	447.15	247.93	527.37
ABAT	75	12.4	1	33	4	41	35.23	10.54	131.93	56.16	126.5	106.65
ABBA01037345.1	0	0	0	0	0	0	0	0	0	0	0	0
ABBA01037346.1	0	0	0	0	0	0	0	0	0	0	0	0
ABBA01037349.1	0	0	0	0	0	0	0	0	0	0	0	0
ABC12-49244600F4.4	3.61	0	8.76	0	3.23	1.91	2.57	2.08	0	0	2.94	0.52
ABC14-864958H18.1	1.75	7	0	0.01	0.03	1.33	5.91	10.17	8.67	0	3.5	0
ABC7-43046200P7.1	0	0	0	0	0	0	0	0	0	0	0	0
ABCA1	1569	1336	547	347	576	484	2972	926	1114	1373	2473	777
ABCA10	389.24	43.71	272.85	31.1	270.82	25.19	50.01	70.69	56.46	54.99	437.99	63.96
ABCA12	68	0	81	86	67	147	0	0	0	21	56	5
ABCA13	139.74	29.01	2.18	1.01	2.27	3.58	48.12	20.83	29.55	12.01	107.86	32.4
ABCA2	4205	370	3095	2810	3643	2723	1381	486	2409	4849	6663	5916
ABCA3	236	466	38	867	62	1741	2030	514	5815	953	436	1545
ABCA4	7	8	0	0	1	2	0	3	1	0	5	2
ABCA5	8	224	117	539.89	124	754.81	535	230	1119	12	9	29
ABCA6	1860.88	2	6	3.29	7	0	0	4.07	1.05	132.82	2672.11	120.56
ABCA7	821	181	513	2306	545	2511	1117	231	1643	3813	1731	5234
ABCA8	371.37	0	2	1.08	2.31	3.31	2.39	0	0	42.66	571.91	35.02
ABCA9	84.22	3.89	5.11	7.03	8.11	5.77	6.7	2.94	5.57	11.53	130.22	15.86
ABCA9-AS1	1	0	3	2.83	1	0	0	0	0	0	0	1
ABCB1	26	0	8	44	2.1	26	0	0	0	10.22	29.81	29
ABCB10	1369	2277	3257	2919	3103	3175	1566	2141	1843	2320	1925	2194
ABCB11	1	2	0	0	0	1	1	0	0	0	0	1
ABCB4	6	0	8	3	2.9	1	0	1	2	8.78	5.19	2
ABCB5	9.79	4.71	4.97	10.66	4.83	12.44	7.13	1.52	5.42	4.53	9.87	9.67
ABCB6	950	416.05	27.31	19.19	24.46	24.8	214.4	390.03	228.2	691.45	1626.45	1025.65
ABCB7	962	878	850	568	830	604	556	921	698	1029	1465	1224
ABCB8	726.29	557.14	459.32	586.78	507.48	695.04	660.3	599.19	875.92	1133.51	1274.9	1364.47
ABCB9	272.22	319.02	746.59	948.47	640.77	1090.63	570.83	309.27	924.63	329.95	411.39	582.23
ABCC1	3122.86	3743.02	6547.86	4117.11	6795.66	4075.79	3347.54	3492.73	5028.42	2604.14	4575.52	3011.75
ABCC10	557.65	772.02	618.94	1114.8	639.62	1327.98	1206.72	822.07	1936.92	1377.96	1003.59	2287.55
ABCC11	4.06	1.04	0	0	3.09	0	0	5.1	1.03	1	8.13	8.21
ABCC12	0	0	0	0	0	0	0	0	0	0	0	0
ABCC2	2669.03	43	565.02	65	454	36	12	45	27	1695	4462	2101
ABCC3	8353.09	372.22	728.59	1150.47	1100.53	2547.65	1379.28	406.91	2762.68	9830.05	16781.2	12373.9
ABCC4	1491	3131	1176	335	1115.01	296	2491	2956	4165	2092	3233	2974
ABCC5	667	1291	2338	1959	2469	2071	1248	1226	1961	600	787	696
ABCC5-AS1	0	0	0	0	1	0	0	0	0	1	0	0
ABCC6	24.05	40.87	14.26	19.69	23.29	14.26	36.63	27.01	43.85	19.02	32.07	18.36
ABCC8	0	0	3	1	5	0	0	0	0	0	0	0
ABCC9	261.41	210.94	233.78	136.32	128.33	95	40.86	188.39	41.95	80.33	377.28	125.72
ABCD1	745	400	147	316	168	396	625	374	1067	1042	1202	1352
ABCD2	361	7	0	1	1	5	31	5	46	358	257	287
ABCD3	2563	5253	1607.3	3199.03	1621	4701.1	5645	5805	8242.06	3895.97	3875	5258.19
ABCD4	369.36	1410.2	659.95	665.83	704.24	655.31	982.65	1325.19	1191.12	358.35	592.09	403.91
ABCE1	8053.88	13361.1	7129.13	3950	6249.77	4456.09	5628.01	11407.9	6994.96	6203.86	9843.95	6666.96
ABCF1	4523.59	8560.35	3921.03	3995.38	3345.62	4792.37	5245.87	7951.58	7271.84	4978.47	5960.32	5876.19
ABCF2	3878.83	5727.11	975.92	518.48	721.85	656.13	2567.28	5266.31	3943.8	3058.01	4865.58	3321.7
ABCF3	1129	2663	1874	2208	1723	2771	2316	2587	3751	1648	1698	2019
ABCG1	1127.27	15.65	298.67	461.15	535.99	1102.16	9.78	5.46	14.04	2247.98	1933.6	2775.72
ABCG2	564	506	1080	1272	1585	2442	692	430	1268	840	1115	1512
ABCG4	3	9	5	6	14	15	17	10	19	4	4	8
ABCG5	0	0	0	1	0	0	0	0	0	0	1	0
ABCG8	0	0	0	0	0	0	1	0	0	0	0	0
ABHD1	11.75	5.17	7.78	9.13	12.2	12.15	7.11	4.08	8.05	11.22	21.27	12.28
ABHD10	811	1844	1107	924	987	1093	1263	1759	1710	1261	1217	1716
ABHD11	222.1	486.87	242.2	222.92	234.33	248.31	381.57	475.98	687.57	363.57	304.28	465.1
ABHD11-AS1	0	3	0	0	0	0	8	2	17	0	4	1
ABHD12	1416	2162	3254	4604	3248	5946	3845	2046	6096	2565	2147	3859
ABHD12B	9.68	61.11	74.74	116.24	111.97	144.48	213.14	53.18	283.66	4.97	8.39	7.24
ABHD13	698	781	1453	982	1315	1075	637	780	837	665	894	700
ABHD14A	254.35	437.83	41.34	40.93	35.64	52	261.34	417.12	544.82	181.92	414.21	339.96
ABHD14A-ACY1	10.3	12.23	4.22	1.32	3.91	0	5.85	4.32	10.22	2.81	8.23	0
ABHD14B	1277	1002	282	440	325	448	906	928	1184	1061	1858	1199
ABHD15	441.62	718.13	391.57	644.95	395.35	772.59	1225.54	761.34	2067.01	702.97	676.48	707.28
ABHD15-AS1	0	0	0	0	0	0	0	0	0	0	0	0
ABHD16A	816	993	845	799	796	885	690	874	1073	777	1329	1027
ABHD16B	0	0	0	0	0	0	0	0	0	0	0	0
ABHD17A	1277	1662	1269	1286	1191	1361	1807	1547	3024	1916	1793	2347
ABHD17B	468.19	707.09	586.71	870.39	531.94	1199.21	606.16	683.31	856.49	690.4	660.36	914.86
ABHD17C	364	1261	1278	949	1254	1095	914	1162	1176	397	485	439
ABHD2	4738.83	7247.62	5202.36	4756.69	4845.03	5826.79	5636.05	6212.02	8765.02	5686.58	7413.45	6821.53
ABHD3	217	530	1820	1844	2146	2454	418	504	534	424	354	696
ABHD4	517.99	1087	275	365	246	395	2746	1074	6815	595	900	970
ABHD5	360	2170	673	505	554	622.4	681	1827.01	910	450	645	725
ABHD6	513	690	463	435.83	531.1	495.59	693	771	1111	410	991.2	654
ABHD8	70.02	767.5	11.28	17.66	12.55	7.26	862.89	883.43	1488.57	130.93	166.38	197.52
ABI1	1187.14	2561.48	1079.56	1269.59	952.7	1363.87	2415.3	2179.91	3593.95	1392.44	1581.8	1687.97
ABI2	3071.75	4668.88	1613.38	1580.81	1386.98	1245.03	3243.78	3950.73	3765.18	2819.83	3563.44	2416.55
ABI3	1	8	0	0	0	0	5	6	1	3	2	5
ABI3BP	4205.04	67.06	7	6	11	2	36	44	70	753.96	2263.02	619.78
ABL1	5207	4260	2698	2288	2465	2450	2873	3800	3883	5210	7539	5356
ABL2	2593.5	11640.9	4136.11	1625.79	3689.53	1768.96	6874.48	9672.23	8300.86	1565.54	3322.8	1759.38
ABLIM1	930	7350	1411	501	1338	609	3597	6947	4404	458	1450	728
ABLIM2	130	65	24	146	27	146	229	83	480	387	280	775
ABLIM3	8176	2798	287	108	239	61	3107	2429	4531	6096.99	10197	3562
ABO	1	0	5	1	5.04	4.02	1	1.9	0	1.99	2	1
ABR	2319.33	4614.21	1387.19	1358.5	1096.01	1221.9	5386.57	3950.03	7044.13	2251.38	2864.38	2091.17
ABRA	2	0	1	0	1	0	0	0	0	2	1	0
ABRACL	458	1188	954	816	850	637	833	1039	1136	324	564	328
ABT1	749	1612	1203	555	1004	492	840	1385	1193	594	995	575
ABTB1	178	192	116	177	152	139	382	138	640	317	272	330
ABTB2	735	744	479	1556	444	2228	1101	793	1445	1276	1141	1491
AC000003.1	0	0	0	0	0	0	0	0	0	0	0	0
AC000029.1	0	0	0	0	0	0	0	0	0	0	0	0
AC000032.2	0	0	0	0	0	0	1.06	5.19	2.28	0	0	0
AC000036.4	0	0	0	0	1	0	0	0	0	1	0	0
AC000067.1	0	0	0	0	0	0	0	0	0	0	0	0
AC000068.10	0	0	0	2	3	1	0	2	1	0	2	2
AC000068.5	10.27	7.09	1.02	10.54	6.51	8.56	2.03	7.07	6.11	20.63	20.45	16.51
AC000068.9	4.97	0.16	4.67	4.91	2.49	0	0	0.32	0	0	2.91	7.56
AC000095.11	0	0	0	0	0	0	0	0	0	0	0	0
AC000099.1	0	0	0	0	0	0	0	0	0	0	0	0
AC000111.3	0	0	0	0	0	0	0	0	0	0	0	0
AC000111.6	0	0	0	0	0	0	0	0	0	0	0	0
AC000120.7	0	0	1.82	0	0	0	0	0	0	0	1.58	0
AC000123.2	54	142	27	32	38	44	95	128	165	83	77	80
AC000123.3	2	7	1	1.37	2	1	4	4	4.4	2.64	3	3.54
AC000123.4	0	7	2	2.63	0	0	4	1	7.6	6.36	4	3.46
AC000124.1	0	0	0	0	0	0	0	0	0	0	0	0
AC000354.1	0	0	0	0	0	0	0	0	0	0	0	0
AC000370.2	0	0	0	0	0	0	0	0	0	0	0	0
AC000403.1	0	0	0	0	0	0	0	0	1	0	0	0
AC000403.4	14	10	0	0	0	0	8	5	4	15	16	3
AC001226.7	0	1	0	2	1	2	1	1	0	1	0	2
AC001228.1	0	0	11.77	0	0	22.07	0	0	0	30.18	0.12	0
AC001228.2	0	0	0	1.05	0	1.69	0	0	0	6.82	0	0
AC001228.3	0	0	0	0	0	0	0	0	0	0	0	0
AC002044.1	0	0	0	0	0	0	0	0	0	0	2	0
AC002044.3	1.84	0	2.44	0	5.4	0.6	0	1.01	1	0.96	1.03	2.03
AC002044.4	0	0	0	0	0	0	0	0	0	0	0	0
AC002056.5	0	0	0	0	0	0	0	0	0	0	0	0
AC002059.10	1	1	1	0	0	1	1	1	0	0	1	0
AC002064.4	0	0	0	1	2	0	0	0	0	0	1	0
AC002064.5	1	0	0	0	1	0	0	0	0	0	1	0
AC002064.7	0	0	0	0	0	0	0	0	0	0	0	0
AC002066.1	2	33.02	5	2	2	4	32.58	29.84	36.36	0	0	0
AC002070.1	0	0	0	0	0	0	0	0	0	0	0	0
AC002072.1	0	0	0	0	0	0	0	0	0	0	0	0
AC002076.10	0	0	0	0.98	0	0	0	0	0	1	4	0
AC002115.5	0	0	0	0	0	0	0	0	0	0	0	0
AC002115.9	0	0	0	0	0	0	0	0	0	0	0	0
AC002116.7	10	11	6	7	7	6	6	10	6	6	13	9
AC002116.8	0	0	0	0	0	0	0	0	0	4.52	0	0
AC002117.1	1.63	0	0	0	0	0	0	0	0	1.73	3.23	0
AC002127.4	0	0	0	0	0	0	0	0	0	0	0	0
AC002128.5	0	0	9	20	11	7	2	0	0	0	0	0
AC002306.1	0	0	2	1	1	0	0	0	0	0	0	0
AC002310.12	39.97	15.85	135.98	102.05	142.01	139.65	5.67	25.51	15.06	26.2	64.1	27.42
AC002310.13	0	0	0	2.26	0	6.01	0	0	0	4.75	0	0
AC002310.14	40	6	58	43	66	40	10	6	3	17	49	13
AC002310.7	1.2	7.79	0	1.94	6.94	1.85	5.27	0	0	4.96	2.42	8.49
AC002331.1	0	0	0	0	0	0	0	0	0	0	0	0
AC002365.5	0	1	0	0	0	1	0	0	0	0	0	0
AC002366.1	0	1	0	0	0	0	0	0	0	0	0	0
AC002368.4	0	0	0	0	0	0	0	0	0	2	0	0
AC002383.2	0	0	0	0	0	0	0	0	0	0	0	0
AC002386.1	0	0	0	0	0	0	0	0	0	0	0	0
AC002389.1	0	0	0	0	0	0	0	0	0	0	0	0
AC002395.1	0.9	0	4.62	1.8	1.62	1.99	0	0	0	0	0	0
AC002398.11	1.65	2.08	3.77	0	1.96	3.31	2.82	2.14	5.39	1.97	2.35	2.01
AC002398.12	3.34	2.4	2	0.6	0.8	0	4.53	0.07	2	0	7.07	0
AC002398.13	24.95	41.11	22.73	23.64	24.42	19.04	34.23	31.82	20.12	12.77	26.91	13.94
AC002398.9	66.04	175.94	101.52	169.45	133.85	172.44	185.08	241.88	398.21	139.7	188.63	183.53
AC002401.1	0	0	0	0	1.09	0	0	0	0	0	0	0
AC002407.1	0	0	0	0	0	0	0	0	0	0	0	0
AC002429.1	0	0	0	0	0	0	0	0	0	0	0	0
AC002429.5	0	0	1	0	0	0	0	0	0	0	0	2
AC002451.3	1	0	0	0	0	0	1	2	3	1	9	4
AC002454.1	0	22.67	1	1	1	0	3	13	3	0	0	0
AC002456.2	1	1	2	3	3	3	3	2	1	2	0	2
AC002463.3	0	0	1.02	0	0.5	0	0	0	0	0	0	0
AC002464.1	0	0	0	0	0	0	0	0	0	0	0	0
AC002465.2	0	0	0	0	0	0	0	0	0	0	0	0
AC002467.7	44.18	25	13.5	11	19	11	15.24	20	11	42.17	48.4	27.12
AC002472.11	0	1.07	0	0	0	0	1.53	0	0	0	0	0
AC002480.2	0	0	0	0	0	0	0	0	0	0	1	1
AC002480.3	9	60.46	14	1	8	1	15	62.83	10	1	9.06	1
AC002480.4	0	8	0	0	0	0	3	7	0	0	0	0
AC002480.5	0	36.54	0	0	0	0	0	15.17	0	0	2.94	0
AC002511.2	1	0	0	0	0	0	0	0	0	0	0	1
AC002511.3	1	0	0	0	0	0	0	0	0	0	1	0
AC002519.8	0	0	0	1.01	1.22	1.1	0	1.03	1.19	2.02	0	1.03
AC002530.1	0	0	0	0	0	0	0	0	0	0	0	0
AC002539.1	0	0	0	0	0	0	0	0	0	0	0	0
AC002539.2	0	0	0	0	0	0	0	0	0	0	0	0
AC002550.5	0	0	12.68	7.96	0	9.29	0	0	0	0	0	8.03
AC002550.6	5	4	3	2	4	3	2	2	1	7	5	8
AC002551.1	0	0	0	0	0	0	0	0	0	0	0	0
AC002558.1	0	0	0	0	0	0	0	0	0	0	0	0
AC002978.1	0	0	0	0	0	0	0	0	0	0	0	0
AC002979.1	2.24	0.98	1.35	1.8	3.11	0	0	1.06	3.72	1.06	1.38	1.05
AC002981.1	0	0	0	1	0	0	0	0	0	0	0	0
AC002985.3	0	5.05	2.62	2.71	2.72	2.92	0	0	5	0	0	2.05
AC003001.1	0	0	0	0	0	0	0	0	0	0	0	0
AC003002.4	0	0	0	0	0	0.03	0	0	0	3.14	0	0
AC003002.6	5.04	6.71	0	8.52	1.73	4.32	4.03	2.7	5.99	5.48	8.63	2.04
AC003003.5	1.26	0	3.2	1.26	0	4.02	1.04	2.85	1	2.21	5.91	0
AC003005.2	0.98	3.93	0	2	1.85	1	2.92	4.15	2.94	2.97	6.04	0.85
AC003005.4	0	0	0	0	0	0	0	1.26	0	1.71	0	2.31
AC003006.1	0	0	1	0	0	0	0	0	0	0	0	0
AC003006.7	0	6.05	4.42	0	0	0	2.79	0	23.25	0	15.41	0
AC003009.1	0	0	0	0	0	0	0	0	0	0	0	0
AC003075.4	7.41	9.07	4.65	3	11.79	0	6	4.56	6.5	1	1.35	1
AC003084.2	0	0	0	0	0	0	0	0	0	0	0	0
AC003088.1	0	0	0	1	0	0	0	0	0	1	0	0
AC003090.1	1	0	0	0	1	0	0	0	0	0	1	0
AC003092.1	5	9	0	0	1	0	0	7	0	3	7	7
AC003092.2	0	0	0	0	0	0	0	0	0	0	0	0
AC003101.1	0	0	0	0	0	0	0	0	0	0	0	0
AC003104.1	0	1	2	0	2	0	0	2	1	0	0	0
AC003658.1	0	0	0	0	0	0	0	0	0	0	0	0
AC003664.1	0	0	0	0	0	0	0	0	0	0	0	0
AC003666.1	0	0	0	0	0	0	0	0	0	0	0	0
AC003681.1	0	0	0	0	0	0	0	0	0	0	0	0
AC003682.16	1	3	0	1	1	0	1	2	1	1	0	0
AC003688.1	2	0.62	0	1.64	0	0.07	0	0.56	2.27	2.09	0	4.08
AC003956.1	0	0	0	0	0	0	0	0	0	0	0	0
AC003958.2	0	0	0	0	0	0	0	0	0	0	0	0
AC003968.1	0	0	0	0	0	0	0	0	0	0	0	0
AC003973.3	1	0	0	0.25	0	0	0	0	0	0	0	0
AC003973.4	0	0	0	0	0	0	0	0	0	0	0	0
AC003973.5	0	0	0	0	0	0	0	0	0	0	0	0
AC003976.1	0	0	0	0	0	0	0	0	0	0	0	0
AC003984.1	0	0	0	0	0	0	0	0	0	0	0	0
AC003985.1	0	0	0	0	0	0	0	0	0	0	0	0
AC003986.5	0	0	0	0	0	0	0	0	0	0	0	0
AC003986.6	0	0	3.2	6.14	3	5.15	0	0	0	1	1.03	0
AC003986.7	0	0	0	0	0	0	0	0	0	0	0	0
AC003988.1	0	0	0	0	0	0	0	0	0	0	0	0
AC003991.3	17.27	18.83	25.96	38.65	30.03	20.18	5.51	15.8	20.29	20.31	23.01	25.05
AC004000.1	0	0	0	0	0	0	0	0	0	0	0	0
AC004000.2	0	0	0	0	0	0	0	0	0	0	0	0
AC004009.1	0	0	0	0	0	0	0	0	0	0	0	0
AC004009.2	0	0	0	0	0	0	0	0	0	0	0	0
AC004009.3	0	0	0	0	0	0	0	0	0	0	0	0
AC004012.1	0	1	0	0	0	0	0	1	0	1	0	0
AC004014.3	0	0	0	0	0	0	0	0	0	0	0	0
AC004016.1	0	0	0	0	0	0	0	0	0	0	0	0
AC004019.13	0	4.9	0	2.13	0	2.02	2.01	0	1	1.01	0	0
AC004041.2	0	0	0	0	1.46	0	0	0	1.64	1.42	1.46	0
AC004051.2	0	0	0	0	0	0	0	0	0	0	0	0
AC004052.1	0	0	0	0	0	0	0	0	0	0	0	0
AC004053.1	0	0	0	3.2	0	6.38	0	0	0	0	0	2.14
AC004053.2	0	0	0	0	0	0	0	0	0	0	0	0
AC004054.1	0	0	0	0	0	0	0	0	0	0	0	0
AC004063.1	0	0	0	0	0	0	0	0	2	0.99	0	0
AC004066.3	0	0	0	0	0	0	0	0	0	0	0	0
AC004067.5	3	14	2	1	1	1	21	15	23	13	9	12
AC004069.2	5.67	13.3	3.18	4.44	2.91	7.76	4.33	12.73	2.94	2.8	0	1.41
AC004070.1	0	0	0	0	0	0	0	0	0	0	0	0
AC004076.5	7	11	12	13.24	15.05	10	4.99	6.01	9	4.08	9	10.02
AC004076.7	0	0	0	0	0	2.11	0	0	2.59	0	0	0
AC004076.9	2.73	1.69	1	2.78	3.05	3.95	2.02	0	6.4	2.97	0	1.63
AC004079.1	0	0	0	0	0	0	0	0	0	0	0	0
AC004108.1	0	0	0	0	0	0	0	0	0	0	0	0
AC004112.4	1	0	0	0	0	0	0	0	0	0	0	1
AC004125.3	0	0	0	0	0	0	0	0	0	0	0	0
AC004156.3	2.35	1.76	2.84	1.75	1.13	6.29	0	4.49	1.29	2.34	3.56	3.13
AC004158.1	0	0	0	3	0	0	0	0	0	2.56	0	0
AC004158.3	1.9	2	1.72	1.44	3.05	1.29	0	0	0	0	0	0
AC004160.4	0	0	0.9	0	0	0	0	0	0	0	0	0
AC004221.2	0	3	1	1	2	1	0	0	0	0	0	1
AC004231.2	0	1	0	0	0	0	1	0	0	0	1.15	0
AC004231.7	0	0	0	0	0	0	0	0	0	0	0	0
AC004237.1	28.15	23.31	24.91	16.24	17.48	24.84	16.16	19.16	14.3	19.18	23.23	19.65
AC004257.1	0	1.12	0.29	1.05	0	0	0	0	1.23	0	1.09	1.63
AC004381.6	197	195.89	101	139	89.85	106	47	96.71	29	92	171	88
AC004381.7	0	0	0	1	0	0	0	1	0	0	0	0
AC004447.2	385.04	236.12	127.09	156.47	153.67	88.21	164	202.05	166.15	345.61	385.47	347.71
AC004448.2	0	1	0	0	0	0	0	0	0	0	0	0
AC004448.5	0	1	0	1	0	0	0.42	0	2	0	2.92	1.6
AC004449.6	5	1	1	2	0	1	1	5	1	14	7	15
AC004453.1	0	0	0	0	0	0	0	0	0	0	0	0
AC004458.1	0	0	0	0	0	0	0	0	0	0	0	0
AC004460.1	0	0	0	0	0	0	0	0	0	0	0	0
AC004470.1	0	0	0	0	0	0	0	0	0	0	0	0
AC004471.10	0	0	1	0	0	1	0	1	1	1	1	0
AC004471.9	7	2	1	3	6	5	3	0	1	4	4	7
AC004477.1	0	0	0	0	0	0	0	0	0	0	0	0
AC004485.3	0	0	0	0	0	0	0	0	0	0	0	0
AC004490.1	2.02	0	0	0	0	0	2.14	1.38	0	1.18	0.55	0
AC004492.1	0	0	0	0	0	0	0	0	0	0	0	0
AC004510.3	0	2.58	6.64	2.89	7.74	1.43	1.21	2.46	1.16	0	0	0
AC004520.1	0	0	0	0	0	0	0	0	0	0	0	0
AC004535.2	0	0	0	0	0	0	0	0	0	0	0	0
AC004538.3	1	0	1	0	0	0	1	0	0	0	0.28	0
AC004540.4	2.12	3.12	7.26	5.2	4.05	0	0	2.08	1.04	0	2.8	0
AC004540.5	0	5	8	7	6	7	0	3	0	1	1	1
AC004541.1	0	0	0	0	0	0	0	0	0	0	0	0
AC004543.1	0	0	0	0	0	0	0	0	0	0	0	0
AC004543.2	0	0	0	0	0	0	0	0	0	0	0	0
AC004549.6	0	0	1.52	1.86	1	1.08	0	0	0	0	1	0
AC004552.1	1	0	2.17	2.03	1.27	0	0	0	0	0	1	1
AC004556.1	18.38	0	11.75	9.45	17.69	0.44	0.48	0	0.48	0	33.64	5.95
AC004593.3	0	0	0	0	0	0	0	0	0	0	0	0
AC004595.1	0	1	0	0	1	0	1	0	0	0	0	1
AC004603.4	0	0	0	0	0	0	0	1	0	0	0	0
AC004623.2	0	0	0	0	0	0	0	0	0	0	2.56	6.46
AC004623.3	16.71	14.96	9.92	18.09	17.07	8.26	0	15.97	9.49	25.62	42.06	7.25
AC004637.1	0	0	0	0	0	0	0	0	0	0	1	0
AC004655.1	0	0	0	0	0	0	0	0	0	0	0	0
AC004656.1	1.61	1.13	2.15	0	0.92	0	0	1.01	0.89	3.6	0	0
AC004673.1	0	0	0	0	0	0	0	0	0	0	0	0
AC004687.1	0	0	0	0	0	0	0	0	0	0	0	0
AC004691.1	0	0	0	0	0	0	0	0	0	0	0	0
AC004691.5	0	0	0	0	1	0	0	0	0	0	1	0
AC004692.4	0	0	0	0	0	0	0	0	0	0	0	0
AC004699.1	0	0	0	0	0	0	0	0	0	0	0	0
AC004702.2	4.7	5.91	9.42	8.91	13.57	8.19	0	6.09	7.06	6.71	2.85	13.86
AC004744.3	0	0	0	0	0	0	0	0	0	0	0	0
AC004745.1	0	0	0	0	0	0	0	0	0	0	0	0
AC004754.3	4.41	0	0	8.8	4.54	0	0	0	18.53	18.05	0	25.75
AC004769.1	0	0	0	0	0	0	0	0	0	0	0	0
AC004775.5	0	0	0	0	0	0	0	0	0	0	0	0
AC004791.2	0	1	0	0	0	0	0	0	1	3	0	2
AC004812.1	1	0	0.69	0	1.12	1.01	0	0	0	1.32	0	0
AC004813.1	35.98	37.28	29.65	68.09	21.8	41.37	47.17	38.27	55.35	25.54	39.55	62.7
AC004816.1	0	0	0	0	0	0	0	0	0	0	0	0
AC004819.1	0	0	0	0	0	0	0	0	0	0	0	0
AC004824.1	0	0	0	0	0	0	0	0	0	0	0	0
AC004824.2	6.86	6.22	10.23	14.19	6.39	9.6	11.23	11.25	10.86	12.57	22.72	7.26
AC004832.1	0	0	0	0	0	1	0	1	0	1	0	0
AC004837.1	0	0	0	0	0	0	0	0	0	0	0	0
AC004837.4	3	0	0	0	1	2	0	0	0	0	0	0
AC004837.5	0	0	2	0	0	2	3	2	0	1	0	1
AC004840.8	0	0	3	1	0	0	0	3	0	0	0	0
AC004846.1	0	0	0	0	0	0	0	0	0	0	0	0
AC004850.1	0	0	0	0	0	0	0	0	0	0	0	0
AC004854.4	0	0	1	4	0	1	1	0	2	0	0	1
AC004862.6	0	0	0	0	0	0	0	0	0	0	1	0
AC004869.2	0	0	0	0	0	0	0	0	0	0	0	0
AC004869.3	0	0	0	0	0	0	0	0	0	0	0	0
AC004870.3	0	0	0	0	0	0	0	0	0	0	0	0
AC004870.4	9	1	0	0	0	0	0	2	0	0	13	1
AC004875.1	0	0	0	0	0	0	0	0	0	0	0	0
AC004878.2	0	0	0	0	0	0	0	0	0	1	0	0
AC004878.8	0	0	0	0	1	0	0	0	0	0	0	0
AC004893.11	57.06	36.58	32.73	39.57	28.12	34.76	43.68	40.12	62.68	83.71	85.58	65.75
AC004895.1	0	0	0	0	0	0	0	0	0	0	0	0
AC004895.4	1	1	2.89	3	0	1.01	0	1.97	1	0	1.01	1
AC004901.1	0	0	0	0	0	0	0	0	0	0	0	0
AC004906.3	0	0	2.7	0	2.85	0	0	0	0	0	0	0
AC004915.1	0	0	0	0	0	0	0	0	0	0	0	0
AC004920.3	0	0	0	0	0	0	0	0	0	0	0	0
AC004924.1	0	0	0	0	0	0	0	0	0	0	0	0
AC004932.1	0	2	1	0	0	0	0	1	0.94	0.6	0	0
AC004941.3	2.03	0.37	0	1.75	3.12	0.92	0	2.92	2.09	0	5.1	3.63
AC004943.1	0	0	0	0	0	0	0	0	0	0	0	0
AC004946.1	0	0	0	0	0	0	0	0	0	0	0	0
AC004947.2	1	0	1	0	3	0	0	0	0	1	0	0
AC004951.6	62.48	37.11	67.26	98.9	48.71	62.85	42.11	49.69	50.22	71.89	104.69	120.36
AC004953.1	0	0	0	0	0	0	0	0	0	0.14	0	0
AC004969.1	0	0	0	0	0	0	0	0	0	0	0	0
AC004980.1	0	0	0	0	0	0	0	0	0	0	0	0
AC004980.2	0	0	0	0	0	0	0	0	0	0	0	0
AC004984.1	0	0	0	0	0	0	0	0	0	0	0	0
AC004988.1	1.71	2.07	1.4	3.15	5.04	1.51	2.3	1.01	0	0	5.76	5.96
AC005000.1	0	0	0	0	0	0	0	0	0	0	0	0
AC005008.2	0	0	0	0	0	0	0	0	0	0	0	0
AC005009.1	0	0	0	0	0	0	0	0	0	1	0	1
AC005009.2	0	1	0	0	0	1	0	0	0	0.16	0	0
AC005013.5	0	0	1.37	0	0	0	0	0	0	0	0	0
AC005019.3	0	0	0	0	0	0	0	0	0	0	0	0
AC005020.1	0	0	0	0	0	0	0	0	0	0	0	0
AC005024.1	0	0	0	0	0	0	0	0	0	0	0	0
AC005027.3	0	0	0	0	0	0	0	0	0	0	0	0
AC005037.1	1	0	0	0	1.7	0	0	0	0	0	1	1
AC005037.3	15.54	1.35	17.08	15.27	24.95	6.3	5.08	12.6	7.71	5.38	15.43	16.92
AC005042.1	0	0	0	0	0	0	0	0	0	0	0	0
AC005042.4	3.18	2	1	4.1	3.07	1	2	2	4.21	0	3.16	1.97
AC005042.5	0	0	0	0	0	0	0	0	0	0	0	0
AC005048.1	0	0	0	0	0	0	0	0	0	0	0	0
AC005052.1	0	0	0	0	0	0	0	0	0	0	0	0
AC005062.2	1.34	1.36	0.72	1.22	1.46	0	0	1.35	0	0	1.37	1.49
AC005071.1	0	0	0	0	0	0	0	0	0	0	0	1
AC005071.2	0	0	0	0	0	0	0	0	0	0	0	0
AC005071.3	0	0	0	0	0	0	0	0	0	0	0	0
AC005071.4	0	0	0	0	1	0	0	0	1	0	0	0
AC005076.5	12	12	9	9	5	8	5	7	4	16	14	17
AC005082.1	0	0	0	0	0	0	0	0	0	0	0	0
AC005082.12	1	2	21.63	9.53	13.78	19.46	2	4.04	4	1	1	0
AC005083.1	1	0	21	19	14	19	0	0	1	0	1	0
AC005088.1	0	0	0	0	0	0	0	0	0	0	0	0
AC005104.3	1	5	0	3	3	4	2	1	2	2	0	1
AC005150.1	8.92	11.09	4.19	42.63	5.27	14.43	11.93	10.66	7.44	3.99	6.92	1.66
AC005150.2	0	0	0	0	0	0	0	0	0	0	0	0
AC005150.3	0	0	0	0	0	0	0	0	0	0	0	0
AC005152.3	0	0	0	0	0	0	0	0	0	0	0	0
AC005154.6	224.85	148.03	161.39	93.96	173.77	58.91	102.61	127.98	91.63	97	254.4	84.65
AC005158.1	0	0	0	0	0	0	0	0	0	0	0	0
AC005159.1	0	0	0	0	0	0	0	0	0	0	0	0
AC005160.3	0	0	0	0	0	0	0	0	0	0	0	0
AC005162.4	0	0	0	0	0	0	0	0	0	0	0	0
AC005162.5	0	0	0	0	0	0	0	0	0	0	0	0
AC005187.1	0	0	0	0	0	0	0	0	0	0	0	0
AC005197.2	0	0	1	0	1.04	1	1.03	0.98	0	0	3	0
AC005204.1	0	0	0	0	0	0	0	0	0	0	0	0
AC005215.1	0	0	0	0	0	0	0	0	0	0	0	0
AC005220.3	0	1	0	0	0	0	0	2	0	0	0.84	0
AC005224.2	10.01	20.08	23	3	15.01	9	15	12.01	14.01	7.13	8.03	3
AC005227.1	0	0	0	0	0	0	0	0	0	0	0	0
AC005229.1	2	7	2	1	0	0	4	4	3	2	2	1
AC005235.1	0	0	1	1	0	0	0	0	1	0	0	0
AC005237.4	0	0	0	0	0	0	0	0	0	0	0	0
AC005253.2	57.56	44.98	48.75	47.13	55.9	34.18	44.85	42.84	51.78	35.42	70.92	59.64
AC005253.4	0	9.53	0	0	3.37	0	0	5.51	0	0	0	0
AC005256.1	30	11	31	8	32	10	9	18	7	0	27	2
AC005262.2	0	0	0	7.67	0	0	0	0	0	0	0	0
AC005262.3	0	0	1.39	0	0.1	0	0	0	0	0	0	0
AC005264.2	4.11	1.03	8.17	1.02	2.06	2.06	3.93	1.02	3.12	4.1	7.01	8.33
AC005276.1	1.91	11.26	11.99	17.44	20.7	7.03	11.08	17.3	8.51	4.11	6.45	8.42
AC005281.1	3	0	0	0	0	0	0	0	0	0	5	0
AC005281.2	0	0	0	0	0	0	0	0	0	0	0	0
AC005284.1	0	0	0	0	0	0	0	0	0	0	0	0
AC005284.2	0	0	0	0	0	0	0	0	0	0	0	0
AC005288.1	0	0	0	0	0	0	0	0	0	0	0	0
AC005301.8	2	0	0	0	0	0	0	3	0	0	0	1
AC005304.1	2	0	0	0	0	0	0	0	0	0	0	0
AC005306.3	4.33	0	0	0	0	3.59	0	2.37	0	3.94	0.14	5.11
AC005307.1	0	0	0	0	0	0	0	0	0	0	0	0
AC005307.3	3.37	0	0	2	0	0	0	1.58	2.12	2.89	0.85	1.92
AC005324.6	0	0	0	0	0	0	0	0	0	0	0	0
AC005324.7	0	0	0	0	0	0	0	0	0	0	0	0
AC005329.7	74.97	22.95	7.68	8.59	2.53	6.77	16.21	18.49	27.81	31.84	77.91	51.07
AC005330.2	4	1	3	2	4	1	0	1	2	3	5	10
AC005339.1	0	0	0	0	0	0	0	0	0	0	0	0
AC005339.2	3.27	0	9.08	0	0	14.35	0	0	0	4.69	13.21	5.43
AC005355.1	0	0	0	0	0	0	0	1	2	3	0	3
AC005355.2	79	27	4	2	2	0	23.01	12	5	31	109	15
AC005355.3	2	1	0	0	1	0	0	0	0	2	0	0
AC005358.3	0	0	0	0	0	0	0	0	0	0	0	0
AC005363.11	2	1	1	0	0	0	0	0	1	1	1	0
AC005371.1	0	0	0	0	0	0	0	0	0	0	0	0
AC005375.1	0	0	0	0	0	0	0	0	0	0	0	0
AC005387.2	0	2	0	0	3	0	1	1	2	1	0	0
AC005387.3	2	4	4	2	3	1	2	1	2	0	3	3
AC005391.2	0	1	1	2	0	0	0	0	0	0	0	0
AC005392.13	0	0	0	0	0	0	0	0	0	0	0	0
AC005394.1	0	0	0	0	0	0	0	0	0	0	0	0
AC005412.1	0	0	0	0	0	0	0	0	0	0	0	0
AC005477.1	0	0	0	0	0	0	0	0	0	2	1	0
AC005480.1	0	1	1	0	2	0	0	2	1.01	0	0	0
AC005481.5	0	0	4	0	0	0	0	0	0	0	0	0
AC005487.2	0	0	0	0	0	0	0	0	0	1	0	0
AC005498.1	0	0	0	0	0	0	0	0	0	0	0	0
AC005498.3	0	0	2	0	0	3	6	2	6	0	0	0
AC005498.4	0	0	0	0	1	0	0	0	0	0	0	0
AC005513.1	0	0	0	0	0	0	0	0	0	0	0	0
AC005514.2	0	0	0	0	0	0	0	0	0	0	0	0
AC005518.2	0	0	0	0	0	0	0	0	0	0	0	0
AC005519.4	14.27	14.31	21.71	18.35	19.11	17.83	16.6	11.33	13.65	15.39	25.07	14.54
AC005522.7	0	0	0	0	0	0	0	0	0	0	1	0
AC005523.2	1129.36	1921.55	1169.78	755.52	928.06	831.13	931.96	1769.97	1510.91	1156.3	1598.35	1292.81
AC005523.3	0	0	2	4	1	1	1	1	1	1	3	1
AC005532.5	3	2	0	0	1	0	1	0	2	1	4	3
AC005534.8	5.26	5.93	0	0	0	0	13.53	11.82	22.26	3.35	10.43	1.28
AC005537.2	29.14	2.01	9.47	2	2	1.6	0	1.22	0	10.86	17.08	8.11
AC005538.1	0	0	0	0	0	0	0.88	0	1	0.28	0	0.99
AC005538.3	0	795.38	612.98	549.01	583	510.27	434.87	688.66	542.6	0	0	0
AC005538.5	0	0	0	0	0	0	0	0	0	0	0	0
AC005540.1	0	0	0	0	0	0	0	0	0	0	0	0
AC005540.3	4.84	1.73	7.18	0	0	1.9	0	1.69	0	3.65	3.39	0
AC005546.2	0	2	0	0	2	3	1	1	0	1	2	0
AC005549.1	0	0	0	0	0	0	0	0	0	0	0	0
AC005549.2	0	0	0	0	0	0	0	0	0	0	0	0
AC005550.3	0	0	0	0	0	0	0	0	0	0	0	0
AC005550.5	0	0	0	0	0	0	0	0	0	0	0	0
AC005562.1	484.16	1094.64	289.39	512.76	306.68	529.02	1169.49	1063.8	1544.82	754.35	736.77	910.6
AC005562.2	0	0	0	0	0	0	0	0	0	0	0	0
AC005578.3	3	0	3	6	1	0	1	0	0	4	3	3.01
AC005592.1	6	4	0	0	0	0	2	1	3	0	2	0
AC005592.2	9	44	6	1	2	5	28	31	28	3	4	12
AC005592.3	0	0	0	0	0	0	0	1	1	0	0	0
AC005593.2	0	0	0	2	0	0	1	0	0	0	1	0
AC005597.1	0	0	0	0	0	0	0	0	0	0	0	0
AC005599.1	0	0	0	0	0	0	0	0	0	0	0	0
AC005606.14	0	0	0	2.14	0	0	0	0	0	0	1.52	0
AC005606.15	51.17	51.74	49.88	82.91	87.3	61.94	51.31	99.1	126.47	52.67	45.84	77.16
AC005609.16	0.06	0	0	0	0	0	0	0	1	1.5	0.84	0.42
AC005609.17	0	0	3.81	2.76	6.97	0	0	0	0	0	0	0
AC005609.18	0	0	8.77	15.52	8.72	20.76	0	0	0	0	0	0
AC005609.19	0	0	0	0.48	0	1.25	0	0	0.43	0	0	0
AC005609.20	0	0	3.12	1.5	0.13	0	0	0	0	0	0	0
AC005614.3	10.58	8.69	9.51	5.71	9.06	10.49	7.82	4.19	4.59	3.51	7.59	8.13
AC005614.5	0	0	0	0	0	0	0	0	0	2.72	0	0
AC005616.1	0	0	0	0	0	0	0	0	0	0	0	0
AC005616.2	6.95	1.56	4.23	11.07	8.75	5.16	3.13	5.62	3.69	7.24	7.24	4.6
AC005618.6	2	12	1	4.02	0	7	2	9.5	7	4	12	4.02
AC005618.8	0	4.3	0	0.2	0.93	11.95	9.06	7.26	10.34	0	0	2.48
AC005618.9	0	0	0	0	0	0	0	0	0	0	0	0
AC005621.1	0	0	0	0	0	0	0	0	0	0	0	0
AC005624.2	3	4	13	4	7	2	4	8	0	2	3	1
AC005625.1	0	0	0	1	0	0	0	0.84	0	0	0	0
AC005631.1	0	0	0	0	0	0	0	0	0	0	0	0
AC005668.1	0	0	0	0	0	0	0	0	0	0	0	0
AC005682.5	16	82	153	75	165	93	49	101	59	29	35	36
AC005686.1	0	0	0	0	0	0	0	0	0	0	0	0
AC005701.1	0	0	0	0	0	0	0	0	0	0	0	0
AC005702.1	1.96	1	0	0	0	0	0	0.92	1.58	1	2.82	2.49
AC005702.2	0	0	0	0	0	0	0	1	0	0	1	0
AC005702.3	0.04	0	0	0	1	2	0	0	0	0	0	0
AC005702.4	0	0	0	1	0	0	1	1.08	2.42	1	1.18	1.51
AC005703.2	0	0	0	0	0	0	0	0	0	0	0	0
AC005703.3	0	0	0	0	0	0	0	0	0	0	0	0
AC005725.1	0	0	0	0	0	0	0	0	0	0	0	0
AC005740.5	0	0	0	0	0	0	0	0	0	0	0	0
AC005740.6	0	0	1	4	1	4	0	1	1	3	5	0
AC005753.1	0	0	0	0	1	0	0	0	0	0	0	0
AC005754.7	2.55	0	0	0	0	0	0	1	1.81	0	2.51	0
AC005754.8	2.03	6.36	1.02	6.62	0	5.85	2.06	3.16	4.78	4.72	4.87	3.47
AC005757.6	0	0	0	0	0	1.01	0	0	0	0	0	0
AC005757.7	1.52	2.99	0.61	1.61	2.72	1	0.61	0	0.81	2.2	4.01	0.21
AC005772.2	0	0	0	0	0	0	0	0	0	0	0	0
AC005775.2	18.23	16.31	35.76	23.92	12.5	12.45	12.92	6.59	21.55	24.89	33.47	22.76
AC005779.2	0	0	0	0	0	0	0	1.1	0	0	0	0
AC005780.1	0	0	0	0	0	0	0	0	0	0	0	0
AC005783.1	0	0	0	0	0	0	0	0	0	0	0	0
AC005785.2	8.45	3.25	2.51	3.55	4.44	3.53	4.96	1.25	7.49	6.36	3.68	5.81
AC005785.5	1	1	2	5	2	6	0	1	0	0	2	2
AC005786.5	0	0	0	0	0	0	0	0	0	0	0	0
AC005786.6	1	1	0	1	0	0	0	0	0	0	0	0
AC005786.7	0	0	13.03	0	26.03	0.02	0	0	3.52	27.56	29.4	151.88
AC005789.9	0	0	0.42	0	1	0	0.67	0	0	0	1.13	0
AC005796.2	0	0	0	0	0	0	0	0	0	0	0	0
AC005808.3	0	0	0	0	0	0	0	1	1	0	0	0
AC005828.1	0	0	0	0	0	0	0	0	0	0	0	0
AC005863.1	5	1	10	5.03	9.99	5.2	1	1	1	1	5.76	0.04
AC005863.2	0	0	0	0	0	0	0	0	0	0	0	0
AC005901.1	0	0	0	0	0	0	0	0	0	0	0	0
AC005915.1	0	0	0	0	0	0	0	0	0	0	0	0
AC005926.1	0	0	0	0	0	0	0	0	0	0	0	0
AC005932.1	5	24.33	4.5	2.85	0	1.37	4.98	21	1.6	0	2	3
AC005943.6	0	0	0	0	0	0	0	0	0	0	0	0
AC005944.2	672.54	623.93	156.17	121.92	128.19	76.39	432.16	503.61	458.45	656.13	949.12	627.49
AC005954.3	0	0	1	1	0	0	1	0	1	0	0	0
AC005954.4	3.97	3.13	5.5	1.03	2.61	4.43	1.35	2.94	6.08	1.15	3.5	7.21
AC006000.5	1	0	0	7	1	11	0	0	0	0	1	0
AC006003.3	0	0	0	0	0	0	0	0	0	0	0	0
AC006004.1	4	0	0	0	0	0	0	0	0	0	2	1
AC006007.1	0	0	0	0	0	0	0	0	0	0	0	0
AC006019.1	0	0	0	0	0	0	0	0	0	0	0	0
AC006019.3	0	1	2	2	3.01	0	4	1	7	0	2	1
AC006019.4	0	0	0	0	0	0	0	0	0	0	0	0
AC006026.1	0	0	0	0	0	0	0	0	0	0	0	0
AC006026.13	0	0	0	0	0	0	0	0	0	0	0	0
AC006037.2	0	0	0	0	0	0	0	0	0	0	0	0
AC006041.1	0	0	0	0	0	0	0	0	0	0	0	0
AC006042.6	0	0	0	0	0	0	1	3	2	0	0	0
AC006042.7	1	0	0	1	0	0	0	0	0	0	2	0
AC006050.2	0	1	0.84	0	0	0	0	1	0	0	0	1
AC006076.1	0	0	0	0	0	0	0	0	0	0	0	0
AC006077.3	6	9	3	9	3	2	4	9	1	10	14	6
AC006088.1	0	0	0	0	0	0	0	0	0	0	0	0
AC006115.1	0	0	0	0	0	0	0	0	0	0	0	0
AC006116.1	0	0.33	0	0	0.32	0.5	0	0	0	0	0	0
AC006116.12	0	0	0	2	0	0	0	0	0	0	0	0
AC006116.15	5	1.95	3	4.71	1	7.08	1	0	2.01	3	3	1
AC006116.17	1	1.55	2.04	1.41	3.67	1.03	2.05	3.83	0.51	4.1	3.81	3
AC006116.19	1	0	0	3	1	0	0	0	0	0	0	1
AC006116.20	1	0	3	2	0	4	0	0	1	0	2	2
AC006116.21	0	0	0	0	0	0	0	0.9	0	0	0	0
AC006116.24	1	5	83	77	50	72	2	3	6	2	0	2
AC006126.3	0	0	0	0	0	0	0	0	0	0	0	0
AC006126.4	0	0	0	0	0	0	0	0	0	0	0	0
AC006128.2	63.01	37.02	61.43	121.54	72.37	75.22	23.35	25.49	9.66	62.55	125.59	84.45
AC006129.1	0	0	0	0	0	0	0	0	0	0	0	0
AC006129.2	0	0	0	0	0	0	0	0.93	0	0	0	0
AC006129.3	0	0	0	0	0	0	0	0	0	0	0	0
AC006130.1	0	0.17	0.33	0.14	0.34	0	0.17	0	0	0	0	0.67
AC006130.3	0	0	0	0	2.28	0	0	0	0	0	0	0
AC006145.1	0	0	0	0	0	0	0	0	0	0	0	0
AC006145.4	29.51	2	3.15	2.18	4.04	1.94	2	2	2.13	4.61	41.68	3.22
AC006150.1	0	0	0	0	0	0	0	0	0	0	0	0
AC006150.2	0	0	0	0	0	0	0	0	0	0	0	0
AC006159.4	0	0	0	0	0	0	0	0	0	0	0	0
AC006159.5	0	1	1	3	4	0	0	1	1	0	0	0
AC006160.5	1	6	0	0	0	0	0	0	0	1	0	1
AC006196.1	0	0	0	0	0	0	0	0	0	0	0	0
AC006227.1	0	0	0	0	0	0	0	0	0	0	0	0
AC006262.10	0	0	0	0	0	0	0	0	0	1.14	0	0
AC006262.4	3	0	0	0	3	0	0	0	0	1	2	3
AC006262.5	90	0	28.02	12	28	7	2	1	1	464	185.01	950.08
AC006272.1	0	0	0	0	0	0	1	0	0	0	0	0
AC006272.2	0	0	0	0	0	0	0	0	0	0	0	0
AC006273.4	23.76	35.91	6.66	16.04	8.18	3.08	11.05	24.42	39.69	9.25	28.46	19.11
AC006273.5	51	38	64	44	56	14	41.13	29	23	12	67	16
AC006277.2	2.32	2.99	1.14	2.8	0	2.75	0	0	0	0	1.19	3.17
AC006277.3	7	9	10	12	13	4	6	8	5	7	19	14
AC006288.1	0	0	0	0	0	0	0	0	0	0	0	0
AC006296.1	0	0	0	0	0	0	0	0	0	0	0	0
AC006296.2	0	0	0	0	0	0	0	0	0	0	0	0
AC006322.1	0	0	0	0	0	0	0	0	0	0	0	0
AC006328.1	0	0	0	0	0	0	0	0	0	0	0	0
AC006328.2	0	0	0	0	0	0	0	0	0	0	0	0
AC006328.3	0	0	0	0	0	0	0	0	0	0	0	0
AC006328.4	0	0	0	0	0	0	0	0	0	0	0	0
AC006359.1	0	0	0	0	0	0	0	0	0	0	0	0
AC006369.2	1.42	0	3	1.47	2.59	2.81	0	3.73	0	0	0	0
AC006369.3	0	0	0	0	0	0	0	0	0	0	0	0
AC006371.1	0	0	0	0	0	0	0	0	0	0	0	0
AC006372.4	0	0	0	0	0	0	0	0	0	0	0	0
AC006372.5	0	0	0	0	0	0	0	0	0	0	0	0
AC006372.6	0	0	0	0	0	0	0	0	0	0	0	0
AC006373.1	0	0	0	0	0	0	0	0	0	0	0	0
AC006377.1	0	0	0	0	0	0	0	0	0	0	0	0
AC006378.2	1	0	0	2	0	1	1	0	3	2	5	2
AC006380.1	0	0	0	0	0	0	0	0	0	0	0	0
AC006380.3	0	0	0	0	0	0	0	0	0	0	0	0
AC006386.1	1.2	0.59	1.06	0	0	0	0	0.53	1.08	0.54	0	0
AC006445.1	0	0	0	0	0	0	0	0	0	0	0	0
AC006448.1	0	0	0	0	0	0	0	0	0	0	0	0
AC006449.1	39.49	18.02	13.35	9.64	12.57	6.53	31.83	27.86	47.52	21.46	43.69	42.67
AC006449.2	39.49	18.02	13.35	9.64	12.57	6.53	31.83	27.86	47.52	21.46	43.69	42.67
AC006452.1	0	0	0	0	0	0	0	0	0	0	0	0
AC006452.2	0	0	0	0	0	0	0	0	0	0	0	0
AC006458.3	0	0	0	0	0	0	0	0	0	0	0	0
AC006460.2	0	0	2	4	2	2	1	0	0	1	0	2.13
AC006461.1	0	0	0	0	0	0	0	0	0	0	0	0
AC006478.1	0	0	0	0	0	0	0	0	0	0	0	0
AC006480.1	0	6	0	4	2.97	3	0	3	4.39	4.99	1.94	3
AC006482.1	0	1	0	0	0	0	0	0	0	0	0	0
AC006483.1	690.78	1062.25	1165.3	833.79	811.01	799.02	1315.64	1019.16	2861.7	808.23	800.91	913.18
AC006486.10	13.99	11.45	8.54	13.94	11.32	17.11	8.64	9.18	8.38	42.72	21.07	22.02
AC006486.9	72.93	129.98	1.6	52.08	9.48	55.75	48.66	50.5	55.4	83.1	86.33	88.49
AC006487.1	1	0	0	0	0	0	0	0	0	0	1	0
AC006518.2	0.17	0.13	1.39	0	0	0	0	2.04	0	1.44	1.57	0
AC006534.1	0	0	0	0	0	0	0	0	0	0	0	0
AC006534.2	0	0	0	0	0	0	0	0	0	0	0	0
AC006534.3	0	0	0	0	0	0	0	0	0	0	0	0
AC006538.1	31.15	38.07	15.11	12.85	12.81	16.21	21.2	30.64	87.1	45.08	40.24	80.02
AC006538.4	0	0	0	0	0	0	0	0	0	0	0	0
AC006538.8	0	0	1	0	0	1	0	0	0	0	0	0
AC006539.1	0	0	0	0	0	0	0	0	0	0	0	0
AC006547.13	27.53	18.51	21.46	21.06	23.21	15.13	43.55	27.38	78.52	46.74	32.35	45.96
AC006547.14	1	0	0	3	0	0	3	1	0	3	6	1
AC006547.15	0	0	0	0	0	0	0	0	0	0	0	0
AC006547.8	0	0	0	0	0	0	0	0	0	3.86	0	0
AC006548.28	603.98	612.32	665.45	596.25	642.75	475.32	454.78	569.17	511.66	373.83	753.7	482.63
AC006552.1	0	1	2.31	2	3	4	1	0	2	0	1	1
AC006557.1	0	0	0	0	0	0	0	0	0	0	0	0
AC006840.1	0	0	0	0	0	0	0	0	0	0	0	0
AC006925.1	0	0	0	0	0	0	0	0	0	0	0	0
AC006926.1	0	0	0	0	0	0	0	0	0	0	0	0
AC006942.4	2.18	1.2	1	0	0	0	9.78	1.16	3.64	1.33	4.49	1.29
AC006946.15	0	1	0	1	0	0	0	1	0	0	0	0
AC006946.16	25	0	9.12	15.01	20.4	15	1.01	3	1	12.06	30.21	17
AC006946.17	1	0	1	0	1	0	0	0	0	0	0	1
AC006947.1	0	0	0	0	0	0	0	0	0	0	0	1
AC006960.7	0	0	0	0	0	0	0	0	0	0	0	0
AC006988.1	0	0	0	0	0	0	0	0	0	0	0	0
AC006994.2	1	0	0	0	0	0	0	0	0	0	0	0
AC006994.3	0	0	0	0	0	0	1	0	0	0	0	0
AC007003.1	0	0	0	0	0	0	0	0	0	0	0	0
AC007006.1	0	0	0	0	0	0	0	0	0	0	0	0
AC007009.1	0	13	1	0	1	4	14	3.75	13	0	0	0
AC007009.2	0	0	0	0	0	0	0	0	0	0	0	0
AC007036.4	1.03	1	1	0	0	0	0	0	2	0	0	0
AC007036.5	4.36	13.22	0	0	0	0	16.15	13.12	26.29	19.96	16.48	39.57
AC007036.6	0	0	0	0	0	0	0	0	0	0	0	0
AC007038.7	11.68	7	7	3.06	3	4.87	2.03	7.91	3.04	1	7.54	4.06
AC007040.1	0	0	0	0	0	0	0	0	0	0	0	0
AC007040.11	3.13	25.26	9	8.15	3.45	3.34	3.22	12.15	5.75	0	12.48	0
AC007040.2	0	0	0	0	0	0	0	0	0	0	0	0
AC007040.3	0	0	0	0	0	0	0	0	0	0	0	0
AC007040.6	1	0	0	0	1	0	0	0	0	0	0	0
AC007040.8	0	0	0	0	0	0	0	0	0	0	0	0
AC007041.1	0	0	0	0	0	0	0	0	0	0	0	0
AC007050.1	0	0	0	0	0	0	0	0	0	0	0	0
AC007050.17	0	0	0	0	0	0	0	0	0	0	0	0
AC007056.1	0	0	0	0	0	0	0	0	0	0	0	0
AC007064.24	2	0	0	0	0	0	0	0	0	2	3	0
AC007078.4	0	0	0	0	0	0	0	0	0	0	1	0
AC007091.1	0	0	0	0	0	0	0	1	0	0	0	0
AC007096.1	0	0	0	0	0	0	0	0	0	0	0	0
AC007098.1	0	0	0	0	0	0	0	0	0	0	0	0
AC007099.1	21.23	15.86	9.44	11.49	8.63	6.02	8.84	12.01	24.02	18.63	13.59	29.32
AC007099.2	0	0	0	0	0	0	0	0	0	0	0	0
AC007106.1	0	0	0	0	0	0	0	0	0	0	1	0
AC007126.1	13.94	12.88	21.49	12.88	10.18	8.78	10.39	11.11	8.76	10.61	14.95	13.7
AC007128.1	66.35	0	0	0	0	0	0	1.25	0	15	82.93	12.43
AC007131.1	0	0	0	0	0	0	0	1	0	0	0	0
AC007131.2	0	0	0	0	0	0	0	0	0	0	0	0
AC007131.3	0	0	0	0	0	0	0	0	0	0	0	0
AC007161.5	0	1	0	0	0	0	0	0	1	1	0	1
AC007163.1	0	0	0	0	0	0	0	0	0	0	0	0
AC007163.2	0	0	0	0	0	0	0	0	0	0	2.88	0
AC007163.3	0	14	1	0	0	1	1	10	0	0	0	0
AC007163.6	1.01	0	3.02	0	3.03	0	1.01	0	0	0	2.01	0
AC007179.1	0	0	0	0	0	0	0	0	0	0	0	0
AC007179.2	0	0	0	0	0	0	0	0	0	0	0	0
AC007182.6	7.27	0	0	0	0	0	0	0	0	12.19	1.79	9.01
AC007191.4	30.23	53.23	19.58	30.24	22.71	14.91	13.22	49.88	10.06	13.1	80.46	19.23
AC007192.6	14.53	0	0	0	0	0	0	3.64	0	0	8.76	0
AC007193.10	0	0	0	0	0	0	0	0	0	0	0	0
AC007193.6	0	0	0	0	0	0	0	0	0	2	0	4
AC007193.8	0	0	0	0	0	0	0	0	0	0	0	0
AC007193.9	0	0.56	5.82	0	1.44	3.11	0.44	0	0	5.14	6.99	0
AC007204.2	0	3	0	0	0	0	0	2	1	0	0	0
AC007216.1	0	1.2	0.2	0.8	0	0.25	0.26	0.57	1.69	0	0	1.85
AC007224.1	0	0	0	0	0	0	0	0	0	0	0	0
AC007228.11	0	13	4	8	9	3	17	11	13	0	0	0
AC007228.5	0	0	0	0	0	0	0	0	0	1.02	0	1.02
AC007228.9	41.61	36.01	38.73	32.73	18.08	48.08	38.84	21.31	53.03	70.12	77.27	56.17
AC007241.1	0	0	0	0	0	0	0	0	0	0	0	0
AC007242.1	0	0	0	0	0	0	0	0	0	0	0	0
AC007246.3	28.24	146.86	98.82	131.19	108.11	140.77	331.61	141.2	687.87	42.14	70.22	46.28
AC007249.3	0	1	0	0	0	0	0	1	3	0	1	0
AC007250.4	5.2	14.1	25.17	26.79	18.38	26.5	5.34	11.82	13.61	2.63	11.74	5.83
AC007251.2	0	0	0	0	0	0	0	0	0	0	0	0
AC007255.8	0	0	33	44.78	57	48	0	1	1	0	0	0
AC007271.3	0	0	0	0	0	0	0	0	0	0	0	0
AC007277.3	4.07	20.81	5.5	4	2.02	2.01	7.59	10.38	7.99	4.16	4.54	5.81
AC007278.2	0	0	0	0	0	0	0	0	0	0	0	0
AC007278.3	0	0	0	0	0	0	0	0	0	0	0	0
AC007279.1	0	0	0	0	0	0	0	0	0	0	0	1
AC007283.5	5.61	9.28	9.68	1.74	12.13	6.01	4.46	2.08	16.36	17.76	29.2	42.99
AC007285.1	0	0	0	0	0	0	0	0	0	0	0	0
AC007285.6	2	6	5	0	0	1	1	1	3	0	5	3
AC007285.7	0	0	0	1	2	2	2	2	3	0	0	1
AC007292.3	1.04	7.32	5.34	9.97	8.42	7.36	1.24	10.18	9.38	5.32	6.23	8.32
AC007292.4	0.93	0	3.04	3.51	0	1.01	0	1.2	1.78	0.78	2.14	3.02
AC007292.6	2.38	4.68	11.48	12.16	10.37	3.62	5.65	10.8	8.83	4.58	2.24	5.32
AC007292.7	0	0	0	2	3	1	1	1	0	1	1	1
AC007304.1	0	0	0	0	0	0	0	0	0	0	0	0
AC007308.6	8.95	11.25	2.23	10.08	8.46	6.13	7.56	6.67	7.9	4.08	7.98	8.03
AC007308.7	0	0	0	0	0	0	0	0	0	0	0	0
AC007317.1	0	1	1	0	0	0	0	3	0	0	0	0
AC007319.1	2.02	9.29	1	1.12	0	0	9.19	6.13	4.06	4.12	1.03	3.03
AC007325.1	14.98	1.5	16.18	15.61	9.58	15.92	4.77	3.12	4.48	11.26	13.44	16.08
AC007326.1	37.97	31.94	17.15	20.54	5.59	17.7	15.08	28.64	12.71	19.17	25.95	14.75
AC007326.10	0	0	0	0	0	0	0	0	0	0	0	0
AC007327.5	0	0	0	0	0	0	0	0	0	0	0	0
AC007333.1	0	0	0	0	0	0	0	0	0	0	0	0
AC007339.1	0	0	0	0	0	0	0	0	0	0	0	0
AC007339.2	0	0	0	0	0	0	0	0	0	0	0	0
AC007349.4	0	0	0	0	0	0	0	0	0	0	0	0
AC007349.5	0	0	0	0	0	0	0	0	0	0	0	0
AC007349.7	0	0	0	0	0	0	0	0	0	0	0	0
AC007358.1	0	0	0	0	0	0	0	0	0	0	0	0
AC007359.6	0	0	0	0	0	0	0	0	0	0	0	0
AC007362.3	0	0	0	0.67	0	1.08	0	0	0	0	0	0
AC007364.1	0	1	0	0	0	0	2	1	0	0	0	0
AC007365.1	0	0	0	0	0	0	0	0	0	0	0	0
AC007365.2	0	0	0	0	0	0	0	0	0	0	0	0
AC007365.3	0	0	4	3	1	6	0	0	0	0	1	1
AC007367.1	0	0	0	0	0	0	0	0	0	0	0	0
AC007375.1	0	0	0	0	0	0	0	0	0	0	0	0
AC007381.1	0	0	0	0	0	0	0	0	0	0	0	0
AC007381.2	0	0	0	0	0	0	0	0	0	0	0	0
AC007381.3	0	0	0	0	0	0	0	0	0	0	0	0
AC007383.3	66.42	27.17	41.47	47.15	35.18	29.31	6.71	7.31	8	41.21	78.81	20
AC007383.4	0	0	0	0	0	0	0	0	0	0	3.17	0
AC007384.1	0	0	0	0	0	0	0	0	0	0	0	0
AC007386.2	6.43	8.98	0	10.56	17.15	3.93	6.68	8.3	10.37	4.81	3.96	3.74
AC007386.4	1	0	0	0	0	0	0	1.12	1	0	1.19	0
AC007389.3	16.81	27.89	28.55	18.48	21.56	14.57	10.89	18.37	20.64	12.65	23.39	17.67
AC007389.4	0	0	0	0	0	0	0	0	0	0	0	0
AC007391.2	0	0	2	0	0	0	0	0	0	0	0	0
AC007392.3	0	0	0	0	0	0	0	0	0	0	0	0
AC007392.4	0	0	0	0	0	0	0	0	0	0	0	0
AC007395.3	0	0	0	0	0	0	0	0	0	0	0	0
AC007402.1	0	0	0	0	0	0	0	0	0	0	0	0
AC007403.1	0	0	0	0	0	0	0	0	0	0	0	0
AC007403.2	0	0	0	0	0	0	0	0	0	0	0	0
AC007403.3	0	0	0	0	0	0	0	0	0	0	0	0
AC007405.4	15.15	18.73	10.35	11.33	14.08	8.45	5.63	10.24	7.11	10.72	19.68	13.8
AC007405.6	17	79	5	21	5	22	71	69	98	16	35	30
AC007405.8	0	0	0	1.05	0	0	1	0	0	0	1	0
AC007422.1	0	0	0	0	0	0	0	0	0	0	0	0
AC007435.1	0	0	0	0	0	0	0	0	0	0	0	0
AC007436.1	0	0	0	0	0	0	0	0	0	0	0	0
AC007450.1	0	0	0	0	0	0	0	0	0	0	0	0
AC007461.2	0	1	0	0	0	0	0	0	0	0	0	0
AC007463.2	0	0	0	0	0	0	0	0	0	0	0	0
AC007486.1	0	0	0	0	0	0	0	0	0	0	0	0
AC007511.1	0	0	0	0	0	0	0	0	0	0	0	0
AC007528.1	0	0	0	0	0	0	0	0	0	0	0	0
AC007528.2	0	0	0	0	0	0	0	0	0	0	0	0
AC007535.1	0	0	0	0	0	0	0	0	0	0	0	0
AC007551.1	0	0	0	0	0	0	0	0	0	0	0	0
AC007556.3	0	0	0	0	0	0	0	0	0	0	0	0
AC007557.1	0	0	0	0	0	0	0	0	0	0	0	0
AC007557.2	0	0	0	0	0	0	0	0	0	0	0	0
AC007557.3	0	0	0	0	0	0	0	0	0	0	0	0
AC007557.4	0	0	0	0	0	0	0	0	0	0	0	0
AC007557.5	0	0	0	0	0	0	0	0	0	0	0	0
AC007560.2	0	0	0	0	0	0	0	0	0	0	0	0
AC007563.1	0	0	0	0	0	0	0	0	0	0	0	0
AC007563.3	0	0	0	0	0	0	0	0	0	0	0	0
AC007563.5	0	0	0	2	0	0	0	0.97	1	1.99	2	2
AC007566.10	7.64	3.93	1.1	3.78	1.48	0	0	1.27	3.79	5.38	8.14	9.78
AC007567.1	0	0	0	0	0	0	0	0	0	0	0	0
AC007611.1	0	0	0	0	0	0	0	0	0	0	0	0
AC007620.3	127.33	360.75	114.36	37.43	96.45	63.43	190.33	388.66	357.61	73.85	194.37	93.52
AC007631.1	0	0	0	0	0	0	0	0	0	0	0	0
AC007652.1	0	0	0	0	0	0	0	0	0	0	0	0
AC007679.3	0	0	0	0	0	0	0	0	0	0	0	0
AC007680.2	0	0	0	0	0	0	0	0	0	1	0	0
AC007682.1	1	0	0	0	0.96	0	0	0	1.03	0	0	0.76
AC007682.2	0	0	0	0	0	0	0	0	0	0	0	0
AC007682.3	0	0	0	0	0	0	0	0	0	0	0	0
AC007682.4	0	0	0	0	0	0	0	0	0	0	0	0
AC007731.1	0	0	0	0	0	0	0	0	0	0	1	0
AC007740.1	0	0	0	0	0	0	0	0	0	0	0	0
AC007743.1	299.94	250.51	246.99	218.23	259.99	241.14	181.63	180.16	149.72	234.83	347.36	232.3
AC007750.1	0	0	0	0	0	0	0	0	0	0	0	0
AC007750.5	0	0	0	1.05	0	0	0	0	1	0	0	0
AC007773.1	0	0	0	0	0	0	0	0	1	0	0.75	0
AC007773.2	13	49	1	4	3	2	36	42	57	12	8	13
AC007787.2	0	0	0	0	0	0	0	0	0	0	0	0
AC007787.3	2	0	1	0	1	0	0	0	0	0	0	2
AC007792.1	0	0	0	0	0	0	0	0	0	0	1	0
AC007795.1	0	0	0	0	0	0	0	0	0	0	0	0
AC007796.1	0	0	0	0	0	0	0	0	0	0	0	0
AC007842.1	0	0	0	0	0	0	0	0	0	0	0	0
AC007879.1	0	0	0	0	0	0	0	0	0	0	0	0
AC007879.2	8	1	15.61	7	12.49	2	0	1	1	1	3	2
AC007879.3	0	0	1.39	0	1.51	0	1	0	0	0	0	0
AC007879.4	0	0	2	0	2	1	0	0	0	0	0	1
AC007879.5	0	0	4.85	3	2.02	4	0	1.28	2	4.47	1.67	0
AC007879.6	0	0	0	0	0	0	0	0	0	0	0	0
AC007879.7	138	25	250.15	9	237.98	5	2	21.72	0	7.53	88.33	7
AC007880.1	0	0	0	0	1	0	0	0	0	0	0	0
AC007880.2	0	0	0	0	0	0	0	0	0	0	0	0
AC007881.1	0	0	0	0	0	0	0	0	0	0	0	0
AC007906.1	0	0	0	2.98	0	0	0	0	0	0	0	0
AC007919.1	0	0	1	0	0	0	0	0	0	0	0	0
AC007919.2	0	0	0	0	0	0	0	0	0	0	0	0
AC007948.1	0	0	0	0	0	0	0	0	0	0	0	0
AC007950.1	0	0	0	0	0	0	0	0	0	0	0	0
AC007950.2	1	0	1	0	0	1	2	0	0	1	0	1
AC007952.4	0.33	0.33	0.67	0	0.33	0.33	0.33	0.33	0	0	0.67	0
AC007952.5	5	0	0	4.17	0	5.78	11.46	2.33	8.38	2.32	4.94	1.44
AC007952.6	0	7.16	1.32	2.85	0	1.11	12.12	9.75	11.4	0	0.68	1.26
AC007966.1	0	0	0	0	0	0	0	0	0	0	0	0
AC007998.1	0	0	0	0	0	0	0	0	0	0	0	0
AC008041.1	0	0	0	1	0	1	0	0	1	0	0	0
AC008045.1	0	0	0	0	0	0	0	0	0	0	0	0
AC008060.1	0	0	0	0	0	0	0	0	0	0	0	0
AC008060.5	0	0	0	0	0	0	0	0	0	0	0	0
AC008060.7	0	0	0	0	0	0	0	0	0	0	0	0
AC008060.8	0	0	0	0	0	0	0	0	0	0	0	0
AC008063.2	0	0	0	0	0	0	0	0	0	0	0	0
AC008063.3	0	0	0	0	0	0	0	0	0	0	0	0
AC008067.2	0	0	0	0	0	0	0	0	0	0	0	0
AC008069.1	0	0	0	0	0	0	0	0	0	0	0	0
AC008073.7	0	0	0	0.52	1	1.55	1.02	0	2.01	1	1	1.03
AC008073.9	0	1	0	0	0	0	0	0	0	0	0	0
AC008074.1	0	0	0	0	0	0	0	0	0	0	0	0
AC008074.3	6.94	5.92	8.28	4.29	4.31	5.58	2.72	7.58	2.94	5.73	10.35	7.03
AC008074.4	0	0	0	0	0	0	0	0	0	0	0	0
AC008079.10	18.11	16.88	28.94	26.63	35.76	19.7	13.86	17.32	28.1	17.36	26.9	23.92
AC008079.9	0	0	0	0.99	1	0	0	0	0	0	0	2.92
AC008085.1	0	0	0	0	0	0	0	0	0	0	0	0
AC008088.4	2	0	2.64	13.17	0	5.09	0	0	0	0	1.51	0
AC008103.3	0.68	0.72	0	0	0	0	0	0	0	0	0	0
AC008103.4	3	0	0	0	0	0	1.5	0	2	3.42	0	2
AC008132.15	43.56	9.48	1	0	0	0	11.77	18.27	10.52	43.65	48.71	36.5
AC008154.4	0	0	0	0	0	0	0	0	0	0	0	0
AC008154.5	0	0	0	0	0	0	0	0	0	0	0	0
AC008163.4	1	0	0	0	0	0	0	0	0	0	0	0
AC008166.1	0	0	0	0	0	0	0	0	0	0	0	0
AC008169.1	0	0	0	0	0	0	0	0	0	0	0	0
AC008175.1	0	0	0	0	0	0	0	0	0	0	0	0
AC008268.1	0	0	0	0	0	0	1	0	0	0	0	0
AC008269.2	0	0	0	0	0	0	0	0	0	0	1	1
AC008271.1	0	0	0	0	0	0	0	0	0	0	0	0
AC008277.1	0	0	0	0	1	0	0	0	0	0	1	0
AC008278.2	0	0	0	0	0	0	0	0	0	0	0	0
AC008278.3	0	1.01	1.16	2.06	3.11	2.25	1.49	0	0.93	1.12	2.47	0
AC008281.1	0	0	1	0	0	0	0	0	0	0	0	0
AC008391.1	0	0	0	0	2.95	0	0	0	0	0.28	0	0
AC008410.1	0	0	0	0	0	0	0	0	0	0	0	0
AC008440.10	10	9	69	4	58	0	11	9	19	0	10	2
AC008440.5	10.76	214.12	142.38	77.21	112.95	38.58	147.71	127.68	266.81	12.94	37.79	28.43
AC008449.1	0	0	0	0	0	0	0	0	0	0	0	0
AC008463.1	0	0	0	0	0	0	0	0	0	0	0	0
AC008464.1	0	0	0	0	0	0	0	0	0	0	0	0
AC008514.1	0	0	0	0	0	0	0	0	0	0	0	0
AC008521.1	0	0	0	0	0	0	0	0	0	0	0	0
AC008536.1	1	0	0	0	0	1	0	0	0	0	0	1
AC008547.1	1	0.93	0	1.06	0.86	0	0	0	2.77	0	1.02	0
AC008562.1	0	0	0	0	0	0	0	0	0	0	0	0
AC008581.1	1	0	0	0	0	0	0	0	0	0	0	0
AC008592.4	0	0	0	0	0	0	0	0	0	0	0	0
AC008592.5	1	0	0	0	2	0	0	0	0	2	4	0
AC008592.7	0	0	0	0	0	0	0	0	0	0	0	0
AC008592.8	0	1.45	4.07	1.05	0.13	1.91	2.07	2.79	4.57	4.67	1.02	1.69
AC008598.1	0	0	0	0	0	0	0	0	0	0	0	0
AC008622.1	0	0	0	0	0	0	0	0	0	0	0	0
AC008623.1	5.41	0	0	0	0	0	0	0	0	6.65	20	0.9
AC008625.1	0	0	0	0	0	0	0	0	0	0	0	0
AC008641.1	0	0	0	0	0	0	0	0	0	0	0	0
AC008671.1	0	0	0	0	0	0	0	0	0	0	0	0
AC008674.1	0	0	0	0	0	0	0	0	0	0	0	0
AC008686.1	0.93	0.96	0	1.54	1.24	3.14	0	1.32	2.5	1.5	0	2.6
AC008691.1	0	0	0	0	0	0	0	0	0	0	0	0
AC008694.3	0	0	0	0	0	0	0	0	0	0	0	0
AC008697.1	0	3	0	0	1	1	0	2	0	0	0	0
AC008703.1	0	0	0	0	0	0	0	0	0	0	0	0
AC008703.2	0	0	0	0	0	0	0	0	0	0	0	0
AC008737.1	0	0	0	0	0	0	0	0	0	0	0	0
AC008740.1	0	0	0	0	0.36	0.08	0	0	2.51	0.16	0	0.56
AC008746.12	2	0	0	1	1	0	0	0	0	1	2	1
AC008746.3	0	0	0.5	0	0	0	0	0	0	0	0	0
AC008752.1	1	0	0	1.05	0	0	0	0	0	0	0	2
AC008753.1	0	0	0	0	0	0	0	0	0	0	0	0
AC008753.4	1	0	1	0	1	0	1	0	0	1	0	1
AC008753.6	0	1	0	0	0	0	0	0	0	0	0	0
AC008756.1	0	0	0	0	0	0	0	0	0	0	0	0
AC008759.1	0	0	0	0	0	0	0	0	0	0	0	0
AC008780.1	0	0	0	0	0	0	0	0	0	0	0	0
AC008781.1	0	0	1	0	0	0	0	0	0	0	0	0
AC008781.7	0	0	0	0	0	0	2.03	1.02	0	0	0	2.03
AC008798.1	0	0	0	0	0	0	0	0	0	0	0	0
AC008810.1	13.7	16.73	18.84	0	5.35	18.17	0	1.18	28.4	0.81	0	4.82
AC008834.1	0	0	0	0	0	0	0	1	0	0	0	0
AC008836.1	0	0	0	0	0	0	0	0	0	0	0	0
AC008865.1	0	0	0	0	0	0	0	0	0	0	0	0
AC008869.1	3	1	3.98	1.03	2.96	0	1.12	4.01	2	2	2	4
AC008869.2	0	0	0	0	0	0	0	0	0	0	0	0
AC008906.1	0	0	0	0	0	0	0	0	0	0	0	0
AC008914.1	0	0	0	0	0	0	0	0	0	0	0	0
AC008937.2	0	0	0	0	0	0	1.23	0	0	0	0	0
AC008937.3	2.16	2.19	5.75	4.55	2.25	1.09	1.05	3.59	1	2	2.33	1.36
AC008938.1	0	0	0	1	0	0	0	0	0	0	0	0
AC008940.1	0	0	0	0	0	0	0	0	0	0	0	0
AC008949.1	0	0	0	0	0	0	0	0	0	0	0	0
AC008967.1	0	0	0	0	0	0	0	0	0	0	0	0
AC008982.2	1.51	7.01	9.59	6.22	3.86	15.99	6.46	9.43	7.12	5.19	7.39	12.32
AC008984.2	7.27	0	0	5.55	0	0	0	0	0	0	1.56	0
AC008985.1	29.97	18.9	30.55	16.44	19.06	20	8.81	17.26	13.36	29.54	34.67	19.61
AC008991.1	0	0	0	0	0	0	0	0	0	0	0	0
AC008992.1	0	0	0	0	0	0	0	0	0	0	0	0
AC009005.2	5	115.43	93.07	64.24	93.02	63.52	42	80.47	55.11	6	8.25	1.17
AC009009.1	0	0	0	0	0	0	0	0	0	0	0	0
AC009014.3	0	0	0	0	0	0	0	0	0	1	0	0
AC009022.1	30.72	0	0	68.93	0	0	41.01	33.51	0	39.04	151.09	52.5
AC009035.1	0	0	0	0	0	0	0	0	0	0	0	0
AC009052.12	0	0	0	0	0	0	0	0	0	0.88	0	0
AC009060.1	1.04	1.02	3.54	7.44	3.75	6.7	0.96	6.77	1.7	0	2.97	2.35
AC009060.2	78.63	111.14	78.64	93.34	80.52	92.48	66.88	85.02	80.55	79.47	95.93	76.03
AC009065.1	0	0	1	0	0	0	0	0	0	0	0	0
AC009065.2	0	0	0	0	0	0	0	0	0	0	0	0
AC009065.3	0	0	0	0	0	0	0	0	0	0	0	0
AC009065.4	0	0	0	0	0	0	0	0	8.14	0	0	0
AC009080.1	0	0	0	0	0	0	0	0	0	0	0	0
AC009081.1	0	0	0	0	0	0	0	0	0	0	0	0
AC009084.1	0	0	0	0	0	0	0	0	0	0	0	0
AC009095.4	6	2	7	5	5	5	0	2	2	2	7	3
AC009108.1	0	0	0	0	0	0	0	0	0	0	0	0
AC009108.2	1.04	0	0.74	0	0	0.88	0	0	0	1.05	0	6.32
AC009110.1	0	0	0	0	0	0	0	0	0	0	0	0
AC009120.10	0	1.16	1.35	1.38	0.5	1.09	1.92	3.65	2.35	0.79	0	1
AC009120.11	2	1	1	2	1	0	0	0	0	2	1.37	1
AC009120.4	1	0	0	1	0	0	0	0	1	0	1	1
AC009120.5	1	2	1	0	0	3	0	0	1	3	2	2
AC009120.6	20.34	9.8	22.91	15.8	25.68	10.28	4.12	7.5	7.11	17.38	47.94	24.52
AC009120.9	0	0	0	0	0	0	0	0	0	0	0	0
AC009121.1	0	0	0	0	0	0	0	0	0	0	0	0
AC009121.2	0	0	0	0	0	0	0	0	0	0	0	0
AC009127.1	0	0	0	0	0	0	0	0	0	0	0	0
AC009133.12	112.82	67.58	111.62	144.53	120.23	109.66	67.92	71.12	92.89	135.41	149.03	134.6
AC009133.15	350.94	194.86	397.38	343.84	234.29	223.92	120	234.83	193.39	325.66	429.06	217.82
AC009133.17	9.7	90.49	14.96	8.81	13.01	11.52	72.67	95.06	129.53	5.06	18.35	5.96
AC009133.21	0	0	40.24	17.9	19.04	6.33	0	5.11	0	0.35	0	0
AC009133.22	0.11	0	0	6.5	1.32	0	0	0	0	0	0	0
AC009133.24	0	0	0	0	0	1.21	0	0	0	0	1.2	0
AC009134.1	0	0	0	0	0	0	0	0	0	0	0	0
AC009158.1	0	0	0	0	0	0	0	0	0	0	0	0
AC009159.1	0	0	0	0	0	0	0	0	0	0	0	0
AC009166.5	0	0	0	0	0	0	0	0	0	0	0	0
AC009166.7	0	0	1	0	1	0	0	0	0	1	0	0
AC009196.1	0	0	0	0	0	0	0	0	0	0	0	0
AC009227.2	1.05	2.64	0	0	0.83	1	1	3	1.23	0	1.01	1.01
AC009227.3	0	0	0	0	0	0	0	1	0	0	0	0
AC009228.1	0	0	0	0	0	0	0	0	0	0	0	0
AC009229.5	0	0	1	0	0	0	0	0	0	0	0	0
AC009229.6	0	0	0	1	0	3	0	0	0	0	0	0
AC009236.2	0	0	0	0	0	0	1	2	0	0	0.42	0
AC009260.1	0	0	0	0	0	0	0	0	0	0	0	0
AC009262.2	0	0	0	2	0	0	0	0	0	0	0	0
AC009264.1	18.17	0.93	0.89	4.94	7.13	1	2.45	4.12	1	8.08	15.69	4.26
AC009276.4	0	0	0	0	0	0	0	0	0	0	0	0
AC009286.1	0	0	0	0	0	0	0	0	0	0	0	0
AC009297.1	0	0	0	0	0	0	0	0	0	0	0	0
AC009299.1	0	0	0	0	0	0	0	0	0	0	0	0
AC009299.2	4	5	11	7	9	6	6	6	4	8	5	5
AC009299.3	106	406	157	173	171	124	230	340	296	113	144	120
AC009303.1	0	0	2	0	0	0	0	0	0	1	0	1
AC009303.2	15	33	45	56	37	59	33	21	34	29	23	33
AC009305.1	0	0	0	0	0	0	0	0	0	0	0	0
AC009305.2	0	0	0	0	0	0	0	0	0	0	0	0
AC009312.1	0	0	0	0	0	0	0	0	0	0	0	0
AC009313.1	0	0	0	0	0	0	0	0	0	0	0	0
AC009336.1	0	0	0	0	0	0	0	0	0	0	0	0
AC009336.19	0	22.17	11.74	3.15	0	0	0	25.04	19.17	0	0	0
AC009365.4	0	0	0	0	0	0	0	0	0	0	0	0
AC009403.2	73.81	87.94	45.16	49.54	42.76	46.17	59.67	76.1	64.07	48.33	73.47	60.07
AC009404.2	19	32	52	40	45	31	14	35	19	15	33	30
AC009406.1	0	0	0	0	0	0	0	0	0	0	0	0
AC009406.2	0	0	0	0	0	0	0	0	0	0	0	0
AC009410.1	39	0	0	0	0	0	0	0	1	31	57	24
AC009411.1	0	0	0	0	0	0	0	0	0	0	0	0
AC009411.2	0	0	0	1	0	0	0	0	0	0	0	0
AC009473.1	2	2	0	1	0	0	4	2	5	4	3	1
AC009478.1	0	0	7.24	2.38	0	0	0	0	0	0	0	0
AC009478.2	0	0	0	0	0	0	0	0	0	0	0	0
AC009480.1	0	0	0	0	0	0	0	0	0	0	0	0
AC009480.3	0	0	0	0	0	0	0	0	0	0	1	0
AC009487.4	0	0	0	0	0	0	0	0	1	0	1.88	0
AC009487.5	0	0	0	0	0	0	0	1	0	0	0	0
AC009491.1	0	0	0	0	0	0	0	0	0	0	0	0
AC009491.2	0	0	0	0	0	0	0	0	0	0	0	0
AC009495.1	0	0	0	0	0	0	0	0	0	0	0	0
AC009495.2	0	1.23	1	3.46	1	1	1	0	0	0	1	0
AC009495.3	0	0	0	0	0	0	0	1	2	0	0	0
AC009495.4	0	1.77	1	2.54	0	0	0	0	1	0	0	1
AC009498.1	0	0	0	1	0	0	0	0	0	0	0	0
AC009499.1	0	0	0	0	0	0	0	0	0	0	0	0
AC009501.4	3.38	3.05	8.95	12.31	6.7	17.48	8.12	5.61	2.19	2.27	6.17	6.9
AC009502.4	6.86	2.2	20.44	19.94	19.58	13.27	12.59	15.5	9.51	4.5	12.53	5.8
AC009505.2	0	0	0	0	3.63	0	0	0	0	0	0	0
AC009505.4	0	0	0	0	0	0	0	0	0	0	0	0
AC009506.1	37.08	7.52	33.97	64.35	22.13	39.04	4.19	7.61	7.43	25.81	28.41	20.17
AC009508.1	0	0	0	0	0	0	0	0	0	0	0	0
AC009518.4	0.99	0.14	1.12	1.68	1.99	0	3	0	0	0	1.02	1.73
AC009518.8	0	0	0	0	0	0	0	0	0	0	0	0
AC009531.2	0	0	0	0	0	0	0	0	0	0	0	0
AC009542.2	0	1.28	0	1	0	0	1	0	1	0	0	0
AC009677.1	0	0	0	0	0	0	0	0	0	0	0	0
AC009695.1	0	0	0	0	0	0	0	0	0	0	0	0
AC009729.1	0	0	0	0	0	0	0	0	0	0	0	0
AC009784.1	0	0	0	0	0	0	0	0	0	0	0	0
AC009784.3	0	0	1	0	0	0	1	1	0	2	1	0
AC009800.1	0	0	0	0	0	0	0	0	0	0	0	0
AC009831.1	0	0	0	0	0	0	0	0	0	0	0	0
AC009835.1	0	0	0	0	0	0	0	0	0	0	0	0
AC009878.2	0	0	0	0	0	0	0	0	0	0	0	0
AC009892.1	0	0	0	0	0	0	0	0	0	0	0	0
AC009892.10	0	0	0	0	0	0	0	0	0	0	0	0
AC009892.3	0	0	0	0	0	0	0	0	0	0	0	0
AC009892.4	0	0	0	0	0	0	0	0	0	0	0	0
AC009892.6	0	0	0	0	0	0	0	0	0	0	0	0
AC009892.7	0	0	0	0	0	0	0	0	0	0	0	0
AC009892.8	0	0	0	0	0	0	0	0	0	0	0	0
AC009941.1	0	0	0	0	0	0	0	0	0	0	0	0
AC009948.5	162.55	195.03	580.69	506.26	566.72	402.55	123.83	186.13	159.09	178.16	200.86	159.43
AC009950.2	22.23	29.37	21.64	29.67	23.51	26.15	35.17	24.58	45.34	21.63	44.72	29.36
AC009955.8	0	0	0	0	0	1	0	0	0	0	0	0
AC009961.3	5	13	5	10	8	13	14	11	8	6	5	3
AC009965.2	0	0	0	0	0	0	0	0	0	0	0	0
AC009970.1	0	0	0	0	0	0	0	0	0	0	0	0
AC009973.1	0	0	0	0	0	0	0	0	0	0	0	0
AC009977.1	0	0	0	0	0	0	0	0	1	0	0	0
AC009987.1	0	0	0	0	0	0	0	0	0	0	0	0
AC010082.2	0	0	0	0	0	0	0	0	0	0	0	0
AC010084.1	0	0	1.16	0.32	1.27	2.65	0	1.77	0	0	1.38	1.99
AC010086.2	0	0	0	0	0	0	0	0	0	0	0	0
AC010091.1	271	0	1	0	0	0	0	1	0	16	360	9
AC010092.1	0	0	0	0	0	0	0	0	0	0	0	0
AC010095.5	0	0	0	0	0	0	0	0	1	0	0	0
AC010096.1	0	0	0	0	0	0	0	0	0	1.05	0	0
AC010096.2	0	0	0	0	0	0	0	0	0	0	0	0
AC010103.1	0	0	0	0	0	0	0	0	0	0	0	0
AC010105.1	0	0	0	0	0	0	0	0	0	0	0	0
AC010127.3	6.97	5.98	46.1	29.18	43.83	28.3	11.81	1.23	11.27	6.59	10.09	11.65
AC010132.10	0	0	0	0	0	0	0	0	0	0	0	0
AC010136.2	4.99	6.65	5.9	6.75	6.86	5.53	2.36	7.53	3.59	4.97	2.95	0.88
AC010139.1	0	0	0	0	0	0	0	0	0	0	0	0
AC010145.4	0	0	0	1	0	0	0	0	0	0	0	0
AC010146.2	0	0	0	0	0	0	0	0	0	0	0	0
AC010148.1	2.29	2	15.87	3.98	5	5.84	3	6.02	1.02	0.99	1.91	2.08
AC010149.4	0	0	0	0	0	0	0	0	0	1	0	0
AC010150.2	0	0	0	0	0	0	0	0	0	0	0	0
AC010168.1	22.68	55.36	146.48	594.03	162.44	1194.78	85.12	61.41	138.04	14.21	43.05	21.49
AC010184.1	0	0	0	0	0	0	0	0	0	0	0	0
AC010196.1	0	0	0	0	0	0	0	0	0	0	0	0
AC010203.1	0	0	0	0	0	0	0	0	0	0	0	0
AC010207.1	0	0	0	0	0	0	0	0	0	0	0	0
AC010209.1	0	0	0	0	0	0	0	0	0	0	0	0
AC010226.4	5.18	9.01	22.68	19.33	7.85	18.3	3.19	6.45	3.98	4.72	6.24	11.63
AC010235.1	0	0	0	0	0	0	0	0	0	0	0	0
AC010287.1	0	1.77	1.15	1.03	1.15	0	0	2.58	2.67	4.39	3.17	4.19
AC010295.1	0	0	0	0	0	0	0	0	0	0	0	0
AC010297.1	0	0	0	0	0	0	0	0	0	0	0	0
AC010311.1	0	0	0	0	0	0	0	0	0	0	0	0
AC010319.1	0	0	0	0	0	0	0	0	0	0	0	0
AC010323.1	0	0	0	0	0	0	0	0	0	0	0	0
AC010329.1	0	0	0	0	0	0	0	0	0	0	0	0
AC010331.1	0	0	0	0	0	0	0	0	0	0	0	0
AC010364.1	0	0	0	0	0	0	0	0	0	0	0	0
AC010368.1	0	0	0	0	0	0	0	0	0	0	0	0
AC010376.1	0	0	0	0	0	0	0	0	0	0	0	0
AC010455.1	0	0	0	0	0	0	0	0	0	0	0	0
AC010458.1	0	0	0	0	0	0	0	0	0	0	0	0
AC010468.2	0	0	0	0	0	0	0	0	0	0	0	0
AC010480.1	0	0	0	0	0	0	0	0	0	0	0	0
AC010504.2	0	1	2	2	3	6	3	1	4	1	7	3
AC010524.2	4.7	0	8.92	13.07	10.08	10.32	3.65	0	1.21	4.09	5.19	4.28
AC010524.4	0	1	0	1	0	0	0	0	0	0	0	0
AC010525.1	0	0	0	0	0	0	0	0	0	0	0	0
AC010525.4	1	3	3	3	1	2	2	1	1	0	1	0
AC010528.1	0	0	0	0	0	0	0	0	0	0	0	0
AC010543.1	0	0	0	0	0	0	0	0	0	0	0	0
AC010546.1	0	0	0	0	0	0	0	0	0	0	0	0
AC010547.9	0	0	0	0	0	0	0	0	0	0	0	0
AC010608.1	0	0	0	0	0	0	0	0	0	0	0	0
AC010609.1	0	0	0	0	0	0	0	0	0	0	0	0
AC010633.1	0	0	0	0	0	0	0	0	0	0	0	0
AC010641.1	0	0	0	0	0	0	0	0	0	0	0	0
AC010642.1	128.47	87.76	835.15	437.11	688.03	343.44	31.94	96.02	52.95	98.37	157.76	115.11
AC010646.3	0	0	0	0	0	0	0.44	0	0	0	0	0
AC010649.1	0.86	0	2.15	0	0	0.74	0	0	0	0.35	0	0.5
AC010655.1	0	0	0	0	0	0	0	0	0	0	0	0
AC010723.1	0	0	0	0	0	0	0	0	0	0	0	0
AC010723.2	0	0	0	0	0	0	0	0	0	0	0	0
AC010724.1	0	0	0	0	0	0	0	0	0	0	0	0
AC010724.2	0	0	0.5	0	0	0.5	0	0	0	0	0	1.5
AC010729.1	0	0	0	0	0	0	0	0	0	0	0	0
AC010729.2	0	1	0	0	0	0	0	0	0	0	0	0
AC010729.3	0	0	0	0	0	0	0	0	0	0	0	0
AC010731.2	0	0	0	0	0	0	0	0	0	0	0	0
AC010731.3	0	0	0	0	0	0	0	0	0	0	0	0
AC010731.4	0	0	0	0	0	0	0	0	0	0	0	0
AC010739.1	0	0	0	0	0	0	0	0	0	0	0	0
AC010744.1	0	0	0	0	0	0	0	0	0	0	0	0
AC010745.1	0	0	0	0	0	0	0	0	0	0	0	0
AC010745.2	0	0	0	0	0	0	0	0	0	0	0	0
AC010745.3	0	0	0	0	0	0	0	0	0	0	0	0
AC010745.4	0	0	0	0	0	0	0	0	0	0	0	0
AC010746.3	0	0	0	0	0	0	0	0	0	0	0	0
AC010754.1	0	0	0	0	0	0	0	0	0	0	0	0
AC010761.10	12.78	4.42	0	0	0	8.76	0	16.49	0	10.12	0	0
AC010761.13	2	1	3	6	3	5	2	3	0	0	5	5
AC010761.14	0	1.03	2.12	1.05	0	0.93	0	1.22	0	2.27	0	0.97
AC010761.6	6.84	8.86	14.94	9.18	8.63	7.63	19.66	0.29	13.4	7.6	7.43	12.25
AC010761.8	99.02	79.22	122.81	90.66	111.62	94.55	68.31	83.36	87.92	112.36	128.15	119.59
AC010761.9	11.28	7.56	0	0	3.18	2.8	5.1	2.48	2.46	1.61	11.57	0
AC010872.1	0	0	0	0	0	0	0	0	0	0	0	0
AC010874.1	0	0	0	0	0	0	0	0	0	0	0	0
AC010880.1	0	0	0	0	0	0	0	0	0	0	0	0
AC010883.5	0	1.02	0	1.06	1.02	0	0	1	2.11	2.03	2.07	2.16
AC010884.1	1	0	0	0	0	1	0	1	0	1	0	3
AC010884.2	0	0	0	0	0	0	0	0	0	0	0	0
AC010887.1	0	0	0	0	0	0	0	0	0	0	0	0
AC010888.1	0	0	0	0	0	0	0	0	0	0	0	0
AC010890.1	1	0	0	0	0	0	0	0	0	0	1	0
AC010891.2	0	0	0	0	0	0	0	0	0	0	0	0
AC010894.3	6	10	3	3	0	2	12	13	18	6	5	9
AC010894.5	0	0	0	0	0	0	0	0	0	0	0	0
AC010900.1	0	0	0	0	0	0	0	0	0	0	0	0
AC010907.2	0	0	2.71	2	1.01	0	0	0	0	0	0	1.01
AC010907.5	0	0	0	0	0	0	0	0	0	0	0	0
AC010928.1	0	0	0	0	0	0	0	0	0	0	0	0
AC010930.1	0	0	0	0	0	0	0	0	0	0	0	0
AC010931.1	0	0	0	0	0	0	0	0	0	0	0	0
AC010967.2	0	0	0	0	0	0	0	0	0	0	0	0
AC010967.3	0	0	0	0	0	0	0	0	0	0	0	0
AC010969.1	0.88	2	1	3.39	1	9.89	0	0	0.04	1	1	0
AC010970.1	0	0	0	0	0	0	0	0	0	0	0	0
AC010971.1	0	0	0	0	0	0	0	0	0	0.48	0	0
AC010974.1	0	0	0	0	0	0	0	0	0	0	0	0
AC010974.3	0	0	0	0	0	0	0	0	0	0	0	0
AC010975.1	0	0	0	0	0	0	0	0	0	0	0	0
AC010976.2	5	3	12	5	9	7	2	5	3.1	1	6	3
AC010982.2	0	0	0	0	0	0	0	0	0	0	0	0
AC010983.1	0	1	0	0	0	0	0	1	0	0	0	0
AC010987.5	0	0	0	0	0	0	0	0	0	0	0	0
AC010987.6	0	12	3	0	1	0	0	4	0	0	0	0
AC010999.1	0	0	0	0	0	0	0	0	0	0	0	0
AC011043.1	11.53	32.6	129.37	316.59	158.19	365.89	41.84	44.06	50.35	6.45	22.83	14.55
AC011043.2	0	0	0	0	0	0.33	1.13	0	0	0	0.82	0
AC011073.1	0	0	1	0	0	0	0	1	0	0	0	0
AC011155.1	0	0	0	0	0	0	0	0	0	0	0	0
AC011193.1	0	0	0	0	0	0	0	0	0	0	0	0
AC011196.3	0	0	0	0	0	0	0	0	0	0	0	0
AC011198.1	0	0	0	0	0	0	0	0	0	0	0	0
AC011239.1	0	0	0	0	0	1	1	0	1	0	2	0
AC011239.2	0	0	0	0	0	1	0	1	1	0	0	0
AC011243.1	0	0	0	0	0	0	0	0	0	0	0	0
AC011247.3	0	0	0	0	0	0	0	0	0	2	0	0
AC011284.3	0	0	4	2	0	1	0	1	0	0	0	0
AC011286.1	0	0	0	0	0	0	0	0	0	0	0	0
AC011288.2	1.11	4.06	3.94	4.11	3.04	2.52	3.38	1.03	4.75	0	4.04	3.51
AC011290.4	0	1	0	0	0	0	0	0	0	2	0	0
AC011294.3	3.21	0	2	0.85	3	1	1	3.01	6.05	2	5.9	3
AC011295.1	0	6.91	0	0	0	0	8.97	10.45	9.51	0	4.46	0
AC011295.2	0	0	0.5	0	0	0.5	0	0	1.31	0	1.5	1.5
AC011298.2	0	0	0	0	1	0	0	0	0	0	0	0
AC011306.1	0	0	0	0	0	0	0	0	0	0	0	0
AC011309.1	0	2	0	0	1	0	0	0	1	0	0	0
AC011313.1	0	0	0	0	0	0	0	0	0	0	0	0
AC011330.13	11	4	7	23	17	9	13	4	7	18	19	19
AC011343.1	0	0	0	0	0	0	0	0	0	1	0	0
AC011357.1	0	0	0	0	0	0	0	0	0	0	0	0
AC011363.1	0	0	0	0	0	0	0	0	0	0	0	0
AC011366.3	0	0	0	0	0	0	0	0	0	0	0	0
AC011372.1	0	0	0	0	0	0	0	0	0	0	0	0
AC011376.1	0	0	0	0	0	0	0	0	0	0	0	0
AC011379.1	0	0	0	0	0	0	0	0	0	0	0	0
AC011380.1	0	0	0	0	0	0	0	0	0	0	0	0
AC011404.1	1	0	0	1	0.11	0	0	0	0	0	0	0
AC011410.1	0	0	0	0	0	0	0	0	0	0	0	0
AC011431.2	0	0	0	0	0	0	0	0	0	0	0	0
AC011450.1	0	0	0	0	0	0	0	0	1	0	0	0
AC011453.1	0	1.14	2.6	4.24	1.73	2.21	0	1.9	1.47	0	0.45	0
AC011453.2	0	0	0	0	0	0	0	0	0	0	0	0
AC011453.3	0	0	0	0	0	0	0	0	0	0	0	0
AC011453.4	0	0	0	0	0	0	0	0	0	0	0	0
AC011456.1	0	0	0	0	0	0	0	0	0	0	0	0
AC011465.1	0	0	0	0	0	0	0	0	0	0	0	0
AC011467.1	0	0	0	0	0	0	0	0	0	0	0	0
AC011476.1	3.44	0	0	0	3.44	0	0.27	0	0	0	0	0
AC011476.2	3.44	0	0	0	3.44	0	0.27	0	0	0	0	0
AC011476.3	3.44	0	0	0	3.44	0	0.27	0	0	0	0	0
AC011476.4	3.44	0	0	0	3.44	0	0.27	0	0	0	0	0
AC011476.5	3.44	0	0	0	3.44	0	0.27	0	0	0	0	0
AC011476.6	3.44	0	0	0	3.44	0	0.27	0	0	0	0	0
AC011476.7	3.44	0	0	0	3.44	0	0.27	0	0	0	0	0
AC011476.8	3.44	0	0	0	3.44	0	0.27	0	0	0	0	0
AC011477.1	0	0	0	0	0	0	0	0	0	0	0	0
AC011498.1	0	0	0	0	1	0	0	0	0	0	0	0
AC011499.1	2.18	8.7	6.17	5.76	7.56	4.15	2.82	6.92	3.89	1.04	4.43	1.13
AC011509.1	0	0	0	0	0	0	0	0	0	0	0	0
AC011513.3	0	0	0.27	0	0	0	0	0	0	0	0	0
AC011513.4	0	0	0	0	0	0	0	0	0	0	0	0
AC011516.1	0	0	0	0	0	0	0	0	0	0	0	0
AC011516.2	0	0	0	0	0	0	0	0	0	0	0	0
AC011518.1	0	0	0	0	0	0	0	0	0	0	0	0
AC011518.2	0	0	0	0	0	0	0	0	0	0	0	0
AC011523.2	0	0	0	0	0	0	0	0	0	0	0	0
AC011524.1	0	0	0	0	0	0	0	0	0	0	0	0
AC011524.2	0	0	0	0	0	0	0	0	0	0	0	0
AC011524.3	0	0	0	0	0	0	0	0	0	0	0	0
AC011525.2	0	0	0	0	0	0	0	0	0	0	0	0
AC011525.4	0	0	0	0	0	0	0	0	0	0	0	0
AC011530.4	0	0	0	2.93	0	0	0	0	4.34	2.54	0	0
AC011551.3	1	0	1	1	0	0	0	0	4	2	2	0
AC011558.5	215.36	258.05	232.6	173.42	232.67	254.14	184.55	225.47	277.11	191.41	272.3	156.88
AC011591.1	0	0	0	0	0	0	0	0	0	0	0	0
AC011625.1	0	0	0	0	0	0	0	0	0	0	0	0
AC011648.1	0	0	0	0	0	0	0	0	0	0	0	0
AC011718.2	12.11	0	0	0	1.32	1.28	5.07	0	0.44	1.42	11.1	4.26
AC011718.3	0	0	0	0	0	0	0	0	0	0.5	0	0
AC011738.1	0	0	2	0	0	3	0	1	0	1	0	0
AC011738.4	6.19	16.36	2	3	3	6.67	14.87	24.14	6.14	3.1	11.43	5.4
AC011747.3	0	0	0	0	0	0	0	0	0	0	0	0
AC011747.4	77.12	121.12	75.29	79.76	70.53	85.9	118.73	111.96	270.15	62.2	87.82	59.74
AC011747.6	0	2	0	0	0	0	0	2	0	0	0	0
AC011748.1	0	0	0	0	0	0	0	0	0	0	0	0
AC011752.1	0	0	0	0	0	0	0	0	0	0	0	0
AC011753.5	0	0	0	0	0	0	0	0	0	0	0	0
AC011754.1	0	0	0	0	0	0	0	0	0	0	0	0
AC011841.1	0	0	0	0	0	0.33	1.13	0	0	0	0.82	0
AC011841.2	0	0	0	1	0	0	0	0	0	0	0	0
AC011841.3	0	0	0	0	0	0	0	0	0	0	0	0
AC011841.4	0	0	0	0	0	0	0	0	0	0	0	0
AC011841.5	1	0	0	0	0	1	0	0	0	0	0	0
AC011841.6	0	1	0	0	0	0	0	0	0	0	0	0
AC011841.7	0	0	0	0	0	0	0	0	0	0	0	0
AC011893.3	0	11	0	0	0	0	0	1	1	0	0	0
AC011897.2	0	0	0	0	0	0	0	0	0	0	0	0
AC011899.10	0	0	0	0	0	0	0	0	0	0	0	0
AC011899.9	2	1	1	0	3	0	0	0	0	0	4	0
AC011901.2	0	0	0	0	0	0	0	0	0	0	0	0
AC011994.1	0	0	0	0	0	0	0	0	0	0	0	0
AC011995.1	0	0	0	0	0	0	0	0	0	0	0	0
AC011995.3	0	0	0	0	0	0	0	0	0	0	0	0
AC011997.1	5.28	0	0	0	0	0	0	0	0	1.04	5.24	2.75
AC011998.1	0	0	0	0	0	0	0	0	0	0	0	0
AC012003.1	0	0	0	0	0	0	0	0	0	0	0	0
AC012005.1	0	0	0	0	0	0	0	0	0	0	0	0
AC012005.2	0	0	0	0	0	0	0	0	0	0	0	0
AC012005.3	1.2	0.59	1.06	0	0	0	0	0.53	1.08	0.54	0	0
AC012005.4	0	0	0	0	0	0	0	0	0	0	0	0
AC012047.1	0	0	0	0	0	0	0	0	0	0	0	0
AC012065.4	0	0	0	0	0	0	0	0	0	0	0	0
AC012074.2	6	0.2	0	0	3	0	0.07	1	2	8	5.11	13
AC012075.2	0	0	0	0	0	0	0	0	0	0	0	0
AC012119.1	0	0	0	0	0	0	0	0	0	0	0	0
AC012123.1	0	0	0	0	0	0	0	0	0	0	0	0
AC012146.7	48	92.73	122.79	53.51	89.86	80.76	31	88.82	37	18	44.94	21.97
AC012150.1	0	0	0	0	0	0	0	0	0	0	0	0
AC012168.1	0	0	0	0	0	0	0	0	0	0	0	0
AC012175.1	0	0	0	0	0	0	0	0	0	0	0	0
AC012181.1	4.98	2.96	3.96	1.63	2.94	0.95	1.96	4.98	0	1	1.97	0
AC012181.2	0	0	0	0	0	0	0	0	0	0	0	0
AC012307.2	0	0	0	0	0	0	0	0	0	0	0	0
AC012314.1	0	1.78	0	1.97	0.66	0	0	0	1.4	0	0.27	4.31
AC012314.2	3.05	0.04	0	2.17	0.56	0	2.97	0	1.28	2.79	0.17	0
AC012314.20	0	0	0	0	0	0	0	1	0	0	0	0
AC012314.8	5.31	9.16	13.49	17.38	14.82	5.4	5.87	6.76	12.01	8.81	10.36	16.1
AC012322.1	1.08	6.1	2.65	14.39	7.86	11.93	1.02	5.45	2.86	0.85	1.85	3.9
AC012353.1	0	0	0	0	0	0	0	0	0	0	0	0
AC012354.6	0	1	0	0	0	0	1	0	1	0	0	1
AC012358.7	4.9	7.39	4.24	10.49	10.33	15.78	1.99	5.79	6.17	9.89	11.37	7.21
AC012358.8	9.92	14.06	12.39	15.14	16.17	12	9.69	8.04	14.74	10.71	16.24	11.02
AC012360.1	1.64	4.77	1.19	3.12	3.7	3.51	0	0.55	2.63	1.13	1.08	1.95
AC012360.4	1	6	1	1	3	4	1	6	2	2	4	6
AC012360.6	1	5.97	4	14.17	3.88	2	12	12.77	13.44	4	9.18	6.37
AC012361.1	0	0	0	0	0	0	0	0	0	0	0	0
AC012363.1	0	1	0	0	0	0	1	0	1	0	0	0
AC012363.13	0	0	0	1	0	0	0	1.98	0	0	0	0
AC012363.2	0	0	0	0	0	0	0	0	0	0	0	0
AC012363.4	0	0	19.29	8.21	14.02	18.4	0	0	0	0	0	0
AC012365.1	0	0	0	0	0	0	0	0	0	0	0	0
AC012368.1	0	0	0	1	0	0	1	0	0	0	0	0
AC012370.2	0	0	0	0	0	0	1	0	0	0	0	0
AC012370.3	0	0	0	0	0	0	0	0	1	0	0	0
AC012414.1	0	0	0	0	0	0	0	0	0	0	0	0
AC012442.5	1	0.09	1	0	0	1.74	0	0	0	0.3	3.06	1.11
AC012442.6	3	1	0	2	0	0	1	1	1	0	2	2
AC012445.1	0	0	0	0	0	0	0	0	0	0	0	0
AC012451.1	0	0	0	0	0	0	0	0	0	0	0	0
AC012456.3	0	0	0	0	0	0	0	0	0	0	0	0
AC012456.4	0	0	0	0	0	0	0	0	0	0	0	0
AC012462.1	0	0	0	0	0	0	0	0	0	0	0	0
AC012462.2	0	0	0	0	0	0	0	0	0	0	0	0
AC012462.3	0	0	0	0	0	0	0	0	0	0	0	0
AC012476.1	0	0	0	0	0	0	0	0	0	0	0	0
AC012485.2	0	0	0	0	0	0	0	0	0	0	0	0
AC012487.2	8	6	6	9	1	12	6	4	16	9	4	3
AC012494.1	0	0	0	0	0	0	0	0	0	0	1	0
AC012499.1	0	0	0	0	0	0	0	0	0	0	0	0
AC012500.1	0	0	0	0	0	0	0	0	0	0	0	0
AC012501.2	30	2	1	0	1	2	0	0	0	1	38	7
AC012506.1	0	0	0	0	0	0	0	0	0	0	0	0
AC012506.2	0	0	0	0	0	0	0	0	0	0	0	0
AC012506.3	0	0	1	0	0	0	0	0	0	0	0	1
AC012506.4	0	0	0	0	0	1	0	0	0	0	0	0
AC012507.3	0	0	0	0	0	0	0	0	0	0	0	0
AC012507.4	0	2	0	0	0	0	0	0	0	1	0	0
AC012513.6	0	0	0	0	0	0	0	0	0	0	1	1
AC012531.25	33	3	11	20	6	12	0	3	0	10	39	13
AC012593.1	15.87	13.8	11.36	11.91	3.02	10.64	7.19	9.58	5.69	10.35	5.3	5.13
AC012594.1	0	0	0	0	0	1	1.27	0	1.19	0	0	2.11
AC012603.1	0	0	0	0	0	0	0	0	0	0	0	0
AC012603.2	0	0	0	0	0	0	0	0	0	0	0	0
AC012613.2	6	0	1	0	0	0	1	2	0	6.01	10.01	5
AC012627.1	0	0	0	0	0	0	0	0	0	0	0	0
AC012640.1	0	0	0	0	0	0	0	0	0	0	0	0
AC012667.1	0	0	0	0	0	0	0	0	0	0	0	0
AC012668.1	0	0	3	2.73	1.41	1.26	0	3.52	3.19	1.24	4.3	3.71
AC012668.2	0	0	0	0	0	0	0	1	0	0	0	1.88
AC012668.3	0	0	0	0	0	0	0	0	0	0	0	0
AC012671.1	0	0	0	0	0	0	0	0	0	0	0	0
AC012671.3	0	0	0	0	0	0	0	0	0	0	0	0
AC012671.4	0	0	0	0	0	0	0	0	0	0	0	0
AC013248.2	0	0	0	0	0	0	0	0	0	0	0	0
AC013251.1	0	0	0	0	0	0	0	0	0	0	0	0
AC013264.2	0	0	1	0	0	0	0	0	0	0	0	0
AC013268.1	0	0	0	0	0	0	0	0	0	0	0	0
AC013269.3	0	0	0	0	0	0	0	0	0	0	0	0
AC013269.4	0	0	0	0	0	0	0	0	0	0	0	0
AC013269.5	0	0	0	0	0	0	0	0	0	0	0	0
AC013271.3	21.21	0	0	0	2	0	0	0	0	3.36	11.09	1.07
AC013275.2	2	0	0	0	0	0	0	0	0	0	0	0
AC013286.1	0	0	0	0	0	0	0	0	0	0	0	0
AC013401.1	0	0	0	0	0	0	0	0	0	0	0	0
AC013401.2	0	0	0	0	0	0	0	0	0	0	0	0
AC013402.1	0	0	0	0	0	0	0	0	0	0	0	0
AC013402.3	0	0	0	0	0	0	0	0	0	0	0	0
AC013402.4	0	0	0	0	0	0	0	0	0	0	0	0
AC013402.5	0	0	0	0	0	0	0	0	0	0	0	0
AC013406.1	0	0	0	0	0	0	0	0	0	0	0	0
AC013409.1	0	0	0	0	0	0	0	0	0	0	0	0
AC013436.6	0	0	0	0	0	0	0	0	0	0	0	0
AC013444.2	0	0	0	0	0	0	0	0	0	0	0	0
AC013448.1	10.75	11.7	6.96	5.18	8.31	1.55	5.64	4.2	6.07	8.71	12.54	14.4
AC013448.2	0	0	0	0	0	0	0	0	0	0	0	0
AC013448.3	0	0	0	0	0	0	0	0	0	0	0	0
AC013460.1	0	0	0	0	0	0	0	0	0	0	0	0
AC013463.2	0	0	0	1	0	0	1	0	0	0	0	0
AC013472.3	8.56	19.78	17.85	11.84	11.48	6.97	2.33	17.69	14.5	4.82	4.12	13.48
AC013472.4	0	0	0	0	0	0	0	0	0	0	0	0
AC013476.1	0	0	0	0	0	0	0	0	0	0	0	0
AC013477.1	0	0	0	0	0	0	0	0	0	0	0	0
AC013480.1	0	0	0	0	0	0	0	0	0	0	0	0
AC013480.2	0	0	0	0	0	0	0	0	0	0	0	0
AC013549.1	0	0	0	0	0	0	0	0	0	0	0	0
AC013553.1	0	0	0	0	0	0	0	0	0	0	0	0
AC013660.1	0	0	0	0	0	0	0	0	0	0	0	0
AC013701.1	0	0	0	0	0	0	0	0	0	0	0	0
AC013722.1	1	0	0	0	0	1	0	0	0	0	0	0
AC013727.1	0	0	0	0	0	0	0	0	0	0	0	0
AC013727.2	0	0	0	0	0	0	0	0	0	0	0	0
AC013733.3	0	0	0	0	0	0	0	0	0	0	0	0
AC013733.4	0	0	0	0	0	0	0	0	0	0	0	0
AC013734.1	0	0	0	0	0	0	0	0	0	0	0	0
AC013737.1	0	0	0	0	0	0	0	0	0	0	0	0
AC013738.1	0	0	0	0	0	0	0	0	0	0	0	0
AC013751.1	0	0	0	0	0	0	0	0	0	0	0	0
AC015600.1	0	0	0	0	0	0	0	0	0	0	0	0
AC015688.3	3.89	26.76	3.91	1.06	5.55	12.46	3.38	12.34	39.05	0	10.06	15.74
AC015691.13	1.64	1.43	0	3.42	2.03	1.34	1.75	0	2.23	0.94	2.06	0
AC015720.1	0	0	0	0	0	0	0	0	0	0	0	0
AC015820.1	0	0	0	0	0	0	0	0	0	0	0	0
AC015849.12	0	0	0	0	0	0	0	0	0	0	0	0
AC015849.13	0.43	0	0	0	0	1	1	0	0	0	0	1
AC015849.16	7	12	3	7	4	7	2	6	1.92	9	11.1	3.79
AC015849.19	9	5	7.01	11	6	6	2	9	3	8	14	10
AC015849.2	1	0	0	1	0	0	0	0	0	0	0	0
AC015883.1	0	0	0	0	0	0	0	0	0	0	0	0
AC015884.1	0	0	0	0	0	0	0	0	0	0	0	0
AC015884.2	0	0	0	0	0	0	0	0	0	0	0	0
AC015884.3	0	0	0	0	0	0	0	0	0	0	0	0
AC015909.1	0	0	0	0	0	0	1.98	0	0	0	0.8	0
AC015922.6	0	1.26	6.69	8.76	2.72	9.22	0	0	0.58	0.24	0	0.33
AC015923.1	1	0	0	0	0	0	0	0	0	0	0	0
AC015923.2	0	0	0	0	0	0	0	0	0	0	0	0
AC015933.2	0	4	2.21	0	0	0	6.86	5	6.9	5.57	2.21	1.09
AC015936.3	0	4.41	0	3.09	0	0	0	3.02	0	0	4.01	0.4
AC015969.3	2.47	1.07	4.98	0	1.09	6.27	0.23	4.91	0	3.7	3.68	6.18
AC015971.1	0	0	0	0	0	0	0	0	0	0	0	0
AC015971.2	7.77	3.33	6.73	13.61	7.37	12.8	8.07	4.19	18.56	13.78	11.6	15.39
AC015971.3	0	0	0	0	0	0	0	0	0	0	0	0
AC015977.6	0	0	0	0	0	0	0	0	0	0	0	0
AC015987.1	10	2	1	2	2	1	0	0	0	0	4	0
AC016113.1	0	0	0	0	0	0	0	0	0	0	0	0
AC016142.1	0	0	0	5.07	13.62	11.37	0	0	0	0	0	0
AC016194.1	0	0	0	0	0	0	0	0	0	0	0	0
AC016292.1	0	0	0	0	0	0	0	0	0	0	0	0
AC016405.1	0	0	0	0	0	0	0	0	0	0	0	0
AC016543.1	0	0	0	0	0	0	0	0	0	0	0	0
AC016549.1	1	0	1	2	1	1	0	0	0	1	2	1
AC016575.1	0	0	0	0	0	0	0	0	0	0	0	0
AC016576.1	0	0	0	0	0	0	0	0	0	0	0	0
AC016577.1	1.9	0	1	0.97	0	0	0.99	0	0.98	0	0.98	1.99
AC016582.2	0	0	1	3	1	0	0	0	0	0	0	0
AC016597.1	0	0	0	0	0	0	0	0	0	0	0	0
AC016629.3	3.09	7.52	77.89	37.53	68.6	42.3	3.76	4.28	6.44	2.99	0	1.5
AC016644.1	0	0	0	0	0	0	0	0	0	1	0	1.01
AC016656.1	0	0	0	0	0	0	0	0	0	0	0	0
AC016670.1	0	0	0	0	0	0	0	0	0	0	0	0
AC016682.1	0	0	0	0	0	0	0	0	0	0	0	0
AC016683.5	0	0	0	1	2	0	0	0	0	0	0	0
AC016700.2	0	1	0	0	0	1	0	0	0	0	0	0
AC016700.5	1	4	4	3	1	1	6	1	6	0	1	4
AC016706.1	0	0	0	0	0	0	0	0	0	0	0	0
AC016710.1	3	0	37	46	29	37	0	0	0	4	6	6
AC016712.3	0	0	0	0	0	0	0	0	0	0	0	0
AC016716.2	0	0	0	0	0	0	0	0	0	0	0	0
AC016722.3	0	0	0	0	0	1	0	0	0	0	3.05	0
AC016722.4	4.12	7.39	7.27	3.19	16.02	2.52	6.16	8.29	5.68	4.08	6.87	3.09
AC016723.4	0	1	0	0	0	0	0	0	0	0	1	0
AC016727.1	0	0	0	0	0	0	0	0	0	0	0	0
AC016730.1	0	0	0	0	0	0	4	0	0	0	0	0
AC016730.2	0	0	0	0	0	0	0	0	0	0	0	0
AC016734.1	0	0	0	0	0	0	0	0	0	0	0	0
AC016735.1	0	0	0	0	0	0	0	0	0	0	0	0
AC016735.2	3.38	1.12	15.9	9.13	13.12	3.81	0	1.1	1.32	4.05	6.9	0.94
AC016735.3	0	0	2	0	1	0	0	0	0	0	0	0
AC016738.3	0	0	0	0	0	0	0	1	0	0	0	0
AC016738.4	0	6.19	6.82	2.28	11.59	3.45	2.27	5.01	5.6	0	0	1.2
AC016739.3	0	3.61	1.49	0	0.5	0	0.51	4.02	3.01	0	2.27	1.26
AC016743.1	0	0	0	0	0	0	0	0	0	0	0	0
AC016745.3	0	0	0	0	0	0	2	0	1	1	0	0
AC016747.1	0.68	0	0.28	0.53	0	0	0	0	0	0	0	0
AC016747.3	324.87	156.92	271.89	249.91	263.83	232.95	114.14	139.54	119.79	257.11	387.2	258.71
AC016751.2	0	0	0	0	0	0	0	0	0	1	0	0
AC016751.3	0	0	0	0	0	0	0	0	0	0	0	0
AC016753.1	0	0	0	0	0	0	0	0	0	0	0	0
AC016753.2	0	0	0	0	0	0	0	0	0	0	0	0
AC016757.3	0	0	0	0	0	0	0	0	0	0	0	1
AC016764.1	0	0	0	0	0	0	0	0	0	0	0	0
AC016768.1	0	0	0	0	0	0	0	0	0	0	0	0
AC016819.1	0	0	0	0	0	0	0	0	0	0	0	0
AC016821.1	1.02	0.77	0.77	0	1.22	0	0.96	0	0	1	0	0.96
AC016821.2	0	0	0	0	0	0	0	0	0	0	0	0
AC016831.7	6.34	7.26	10.79	2	3.86	3.78	59.04	19.66	64.48	8	7.05	12.02
AC016866.1	0	0	0	0	0	0	0	0	0	0	0	0
AC016903.1	0	0	0	0	0	0	0	0	0	0	0	0
AC016903.2	0	0	0	0	0	0	0	0	0	0	0	0
AC016907.1	0	0	0	0	0	0	0	0	0	0	0	0
AC016907.3	14.6	8.31	18.42	20.63	15.51	15.25	15.37	16.85	13.64	18.92	18.5	27.89
AC016909.1	0	0	0	0	0	0	0	0	0	0	0	0
AC016910.1	0	0	0	0	0	1	0	0	0	0	0	1
AC016912.3	0	0	0	0	0	0	0	0	0	0	0	0
AC016959.1	0	0	0	0	0	0	0	0	0	0	0	0
AC016970.1	0	0	0	0	0	0	0	0	0	0	0	0
AC016987.1	0	0	0	0	0	0	0	0	0	0	0	0
AC016993.1	0	0	0	0	0	0	0	0	0	0	0	0
AC016994.2	0	0	0	0	0	0	0	0	0	0	0	0
AC016995.3	1	0	0	0	0.87	0	1	1	0	0	5	3
AC016999.2	0	4	1	0	0	0	0	1	1	1	0	1
AC017002.1	0	4.44	2	0	0	0	2.87	1.24	0	1.24	0	3.29
AC017002.2	1	6.13	3	0	2	1	1	6.67	0	0	2	0
AC017002.4	0	0	0	0	0	1	0	1	0	0	0	0
AC017006.2	0	1	0	0	0	0	0	1	0	0	0	0
AC017006.3	0	0	0	2.96	0	0	0	0	0	0	0	0
AC017020.1	0	0	0	0	0	0	0	0	0	0	0	0
AC017020.2	0	0	0	0	0	0	0	0	0	0	0	0
AC017028.1	0	0	0	0	0	0	0	0	0	0	0	0
AC017028.10	0	0	0	0	0	0	0	0	0	0	0	0
AC017028.11	0	0	0	0	0	0	0	0	0	0	0	0
AC017028.12	0	0	0	0	0	0	0	0	0	0	0	0
AC017028.2	0	0	0	0	0	0	0	0	0	0	0	0
AC017028.3	0	0	0	0	0	0	0	0	0	0	0	0
AC017028.4	0	0	0	0	0	0	0	0	0	0	0	0
AC017028.5	0	0	0	0	0	0	0	0	0	0	0	0
AC017028.6	0	0	0	0	0	0	0	0	0	0	0	0
AC017028.7	0	0	0	0	0	0	0	0	0	0	0	0
AC017028.8	0	0	0	0	0	0	0	0	0	0	0	0
AC017028.9	0	0	0	0	0	0	0	0	0	0	0	0
AC017048.1	0	0	0	0	0	0	0	0	0	0	0	0
AC017048.2	0	0	0	0	0	0	0	0	0	0	0	0
AC017053.1	0	0	0	0	0	0	0	0	0	0	0	0
AC017060.1	0	0	0	0	0	0	1	0	1	0	0	0
AC017074.1	0	0	0	0	0	0	0	0	0	0	0	0
AC017074.2	14	31	23	20	24	26.52	39	43	69	23	15	41
AC017074.3	0	0	0	0	0	0	0	0	0	0	0	0
AC017076.1	0	0	0	0	0	0	0	0	0	0	0	0
AC017081.1	53.29	58.34	97.81	31.2	113.52	78.38	40.51	78.72	67.14	69.53	92.04	68.21
AC017083.1	0	0	0	0	0	0	0	0	0	0	0	0
AC017084.1	0	0	0	0	0	0	0	0	0	0	0	0
AC017101.10	1.13	0	0	0	2.2	0	0	1.15	0	1.11	1.13	4.59
AC017104.1	0	0	0	0	0	0	0	0	0	0	0	0
AC017104.2	6.02	4.06	4.38	2.05	2.15	3.09	2.23	2.38	0	6.15	4.43	2.97
AC017104.3	0	0	0	0	0	0	0	0	0	0	0	0
AC017104.6	4	6	0	2	0	4	5	4	9	3	6	3
AC017116.11	0	0	0	0	0	0	1.14	0.58	0	3.26	4.97	10.35
AC018359.1	0	0	0	0	0	0	0	0	0	0	0	0
AC018359.3	0	0	0	0	0	0	0	0	0	0	0	0
AC018361.1	0	0	0	0	0	0	0	0	0	0	0	0
AC018450.1	0	0	0	0	0	0	0	0	0	0	0	0
AC018462.2	0	0	0	0	0	0	0	0	0	0	1.09	0
AC018463.1	0	0	0	0	0	0	0	0	0	0	0	0
AC018464.3	7.01	6.39	7.75	8.84	5	1.68	1.14	10.49	6.68	17.65	12.1	3.64
AC018495.3	0	0	0	0	0	0	0	0	0	0	0	0
AC018512.1	0	0	0	0	0	0	0	0	0	0	0	0
AC018616.1	0	0	0	0	0	0	0	0	0	0	0	0
AC018618.1	0	0	0	0	0	0	0	0	0	0	0	0
AC018628.1	0	0	0	0	0	0	0	0	0	0	0	0
AC018635.1	0	0.91	0	0	0	0	0	0	0	0	0	0
AC018643.4	0	0	0	0	0	0	0	0	0	0	0	0
AC018647.3	0	0	0	0	1	0	1	0	1	0	0	1
AC018685.1	0	0	0	0	0	0	0	0	0	0	0	0
AC018685.2	0	0	0	0	0	0	0	0	0	0	0	0
AC018688.1	0	0	0	0	0	0	0	0	0	0	0	0
AC018690.1	0	0	0	0	0	0	0	0	0	0	0	0
AC018693.6	1	0	0	0	0	0	0	0	0	0	0	1
AC018717.1	0	0	0	0	0	0	0	0	0	0	0	0
AC018730.4	0	0	0	0	0	0	0	0	0	0	0	0
AC018731.3	0	0	0	0	0	0	0	0	0	0	0	0
AC018737.1	0.84	0.78	2.28	0	1.29	3.01	0	1.99	0	2.18	3.29	0
AC018737.3	1	0	0	0	0	0	0	0	0	0	0	0
AC018742.1	0	0	1	0	2	0	0	0	0	0	0	0
AC018755.17	2	0	1	1	4.11	3	0	2	1	1	4	0
AC018761.1	0	0	0	0	0	0	0	0	0	0	0	0
AC018766.4	5.87	22.11	15.22	21.5	9.75	16.26	10.21	2.52	6.83	2.87	6.42	22.58
AC018766.6	2.3	0	1.02	2.03	2.02	0	3.09	2.01	0	2.04	1.02	1.02
AC018767.1	0	0	0	0	0	0	0	0	0	0	0	0
AC018799.1	0	0	0	0	0	0	0	0	0	0	0	0
AC018804.1	0	0	0	0	0	0	0	0	0	0	0	0
AC018804.3	0	0	2	1	1	0	0	0	0	0	0	0
AC018816.1	0	0	0	0	0	0	0	0	0	0	0	0
AC018816.3	13	2.11	0	0	3.09	0	0	6.24	0	6	12.51	9.1
AC018832.1	0	0	0	0	0	0	0	0	0	0	0	0
AC018866.1	0	0	0	0	0	0	0	0	0	0	0	0
AC018867.1	0	0	0	0	0	0	0	0	0	0	0	0
AC018878.3	0	0	0	0	0	0	0	0	0	0	0	0
AC018890.4	0	0	0	0	0	0	0	1	0	0	0	0
AC018890.6	0	0	0	0	0	0	0	0	0	0	3	0
AC018901.1	0	0	1.34	0	0.73	4.71	4.77	2.09	2.65	2.01	0	0
AC018902.1	0	0	0	0	0	0	0	0	0	0	0	0
AC019011.1	0	0	0	0	0	0	0	0	0	0	0	0
AC019046.1	0	0	0	0	0	0	0	0	0	0	0	0
AC019048.1	0	0	1	0	0	0	0	0	0	0	0	0
AC019051.1	0	0	0	0	0	0	0	0	0	0	0	0
AC019055.1	0	0	0	0	0	0	0	0	0	0	0	0
AC019058.1	0	0	0	0	0	0	0	0	0	0	0	0
AC019064.1	0	0	0	0	0	0	0	0	0	0	0	0
AC019100.3	0	0	0	0	0	0	0	0	0	0	0	0
AC019117.1	1	0	0	0	0	0	0	0	0	0	0	0
AC019117.2	0	1	1	0	0	0	0	0	1	0	0	0
AC019118.3	0	0	0	0	0	0	0	0	0	0	0	0
AC019118.4	0	0	0	0	0	0	0	0	0	0	0	0
AC019129.2	0	0	0	0	0	0	0	0	0	0	0	0
AC019131.1	0	0	0	0	0	0	0	0	0	0	0	0
AC019171.1	0	0	0	0	0	0	0	0	0	0	0	0
AC019172.2	0	0	0	0	0	0	0	0	0	0	0	0
AC019181.2	0	0	0	0	0	0	0	1	0	0	0	0
AC019185.4	0	0	3.01	0.01	3.12	2.18	0	0	0.65	0	0	0.7
AC019186.1	0	0	0	0	0	0	0	0	0	0	1	1
AC019196.1	0	0	0	0	0	0	0	0	0	0	0	0
AC019198.1	0	0	0	0	0	0	0	0	0	0	0	0
AC019205.1	0	0	0	0	0	0	0	0	0	0	0	0
AC019206.1	0	0	0	0	0	0	0	0	0	0	0	1
AC019322.1	0	0	0	0	0	0	0	0	0	0	0	0
AC019330.1	0	0	0	0	0	0	0	0	0	0	0	0
AC019330.2	0	0	0	0	0	0	0	0	0	0	0	0
AC019349.5	1	0	0	0	0	0	0	0	0	1	1	0
AC020571.3	11	6	4	1	0	1	8	4	3	1	3	0
AC020594.5	2	2	0	1	0	0	1	1	3	1	0	1
AC020595.1	0	0	0	0	0	0	0	0	0	0	0	0
AC020606.1	0	0.63	0	0	0	0	0	0.87	0.96	0	0.88	0
AC020626.1	0	0	0	0	0	0	0	0	0	0	0	0
AC020636.1	0	0	0	0	0	0	0	0	0	0	0	0
AC020689.1	0	0	0	0	0	0	0	0	0	0	0	0
AC020703.1	0	0	0	0	0	0	0	0	0	0	0	0
AC020703.2	0	0	0	0	0	0	0	0	0	0	0	0
AC020743.2	0	0	0	0.72	0	0	0.47	0.94	0	0	0	0.79
AC020743.3	0	0	0	0	0	0	0	0	0	0	0	0
AC020743.4	0	0	0	0	0	0	0	0	0	0	0	0
AC020900.1	0	0	0	0	0	0	0	0	0	0	0	0
AC020915.1	0	0	0	0	0	0	0	0	0	0	0	0
AC020921.1	0	0	0	0	0	0	0	0	0	0	0	0
AC020922.1	0	0	0	0	0	0	0	0	0	0	0	0
AC020931.1	0	1	0	1	0.29	1	2.21	0	0	2	2	0
AC020934.1	0	0	0	0	0	0	0	0	0	0	0	0
AC020951.1	3.09	6.89	0	1	4.01	0	11.13	17	12.82	2	3.07	1.24
AC020956.3	2.11	3.09	1.46	3.4	2.3	1.48	1.12	3.2	2.11	0.43	8.12	3.76
AC021021.2	0	0	0	0	0	0	0	0	0	0	0	0
AC021037.1	0	0	0	0	0	0	0	0	0	0	0	0
AC021037.2	0	0	0	0	0	0	0	0	0	0	0	0
AC021052.1	0	0	0	0	0	0	0	0	0	0	0	0
AC021066.1	616.3	385.36	626.4	892.65	572.48	848.51	594.54	276.28	434.42	1127.65	1262.2	1227.71
AC021078.1	0	0	0	0	0	0	0	0	0	0	0	0
AC021087.1	0	0	0	0	0	0	0	0	0	1	0	0
AC021134.1	0	0	0	0	0	0	0	0	0	0	0	0
AC021188.4	0	2	0	0	3	4	1	1	2	3	3	4
AC021192.1	0	0	0	0	0	0	0	0	0	0	0	0
AC021205.1	0	0	0	0	0	0	0	0	0	0.38	0	0
AC021205.2	0	0	0	0	0	0	0	0	0	0	0	0
AC021218.2	3	40	8	3	13	2	6	16	5	7	11	20
AC021224.1	0	0	0	6.22	0	5.31	0	0	2.56	2.22	0	4.31
AC021231.1	0	0	0	0	0	0	0	0	0	0	0	0
AC021523.1	0	0	0	0	0	0	0	0	0	0	0	0
AC021613.1	0	0	0	0	0	0	0	0	0	0	0	0
AC021654.1	0	0	0	0	0	0	0	0	0	0	0	0
AC021660.1	0	0	0	0	0	0	0	0	0	0	0	0
AC021749.1	0	0	0	0	0	0	0	0	0	0	0	0
AC021760.1	0	0	0	0	0	0	0	0	0	0	0	0
AC021887.1	0	0	0	0	0	0	0	0	0	0	0	0
AC021914.1	0	0	0	0	0	0	0	0	0	0	0	0
AC022007.5	104.24	36.09	94.33	71.03	94.64	71.54	38.04	25.76	44.83	170.09	162.5	173.96
AC022021.1	0	0	0	0	0	0	0	0	0	0	0	0
AC022073.1	0	0	0	0	0	0	0	0	0	0	0	0
AC022098.1	0	0	0.23	0	0	0	0	0	0	0	0	1.16
AC022098.2	28.81	4.36	22.66	22.25	28.38	22.61	5.67	3.91	9.22	5.46	28.48	19.5
AC022101.1	0	0	0	0	0	0	0	0	0	0	0	0
AC022120.1	0	0	0	0	0	0	0	0	0	0	0	0
AC022142.1	0	0	0	0	0	0	0	0	0	0	0	0
AC022154.7	4.36	6.12	10.55	7.82	2.45	1.03	2.07	3.01	2.82	0	3.29	8.04
AC022173.2	0	0	0	0	0	0	0	0	0	0	0	0
AC022182.1	1	3.6	0	0	0	0	1	1.32	3.24	0	3.51	1
AC022182.3	11.87	2.8	4.99	8.58	5.84	7.49	6.6	4.65	9.11	8.59	4.76	9.17
AC022201.4	0	0	1	0	0	0	0	0	0	0	0	0
AC022201.5	0	0	3.2	3.34	0	3.24	0	0	2	0	0	0
AC022210.1	0	0	0	0	0	0	0	0	0	0	0	0
AC022384.1	0	0	0	0	0	0	0	0	0	0	0	0
AC022384.2	0	0	0	0	0	0	0	0	0	0	0	0
AC022395.1	0	0	0	0	0	0	0	0	0	0	0	0
AC022431.2	0	0	0	0	0	0	0	0	0	0	0	0
AC022431.3	1.05	0	0	4.63	0	0	0	4.14	0.93	0.82	0.76	0
AC022483.1	0	0	0	0	0	0	0	0	0	0	0	0
AC022486.1	0	0	0	0	0	0	0	0	0	0	0	0
AC022537.1	0	0	0	0	0	0	0	0	0	0	0	0
AC022538.1	0	0	0	0	0	0	0	0	0	0	0	0
AC022616.1	0	0	0	0	0	0	0	0	0	0	0	0
AC022616.2	0	0	0	0	0	0	0	0	0	0	0	0
AC022681.1	0	0	0	0	0	0	0	0	0	0	0	0
AC022716.1	0	0	0	0	0	0	0	0	0	0	0	0
AC022816.2	1.68	4.61	2.72	5.93	6.64	3.19	2.15	1.31	4.23	3.69	2.36	2.36
AC022819.1	0	0	0	0	0	0	0	0	0	0	0	0
AC022819.2	0	0	0	0	0	0	0	0	0	0	0	0
AC022819.3	6.61	3.42	4.93	9.08	10.38	4.46	6.45	2.08	3.02	3.16	5.93	12.11
AC022872.1	0	0	0	0	0	0	0	0	0	0	0	0
AC022882.1	0	0	0	0	0	0	0	0	0	0	0	0
AC022909.1	1	0	0.88	0	0.69	0	0	0.25	1	0	0.46	0
AC023049.1	1	0	2	0	0	0	0	0	0	0	0	0
AC023050.1	0	0	0	0	0	0	0	0	0	0	0	0
AC023115.2	0	5	2	0	0	0	0	1	2	0	0	5
AC023115.4	0	0	0	1	0	0	0	0	0	0	0	0
AC023128.1	0	0	0	0	0	0	0	0	0	0	0	0
AC023137.2	0	0	0	0	0	0	0	0	0	0	1	0
AC023157.1	0	0	0	0	0	0	0	0	0	0	0	0
AC023158.1	0	0	0	0	0	0	0	0	0	0	0	0
AC023274.1	0	0	0	0	0	0	0	0	0	0	0	0
AC023283.1	0	0	0	0	0	0	0	0	0	0	0	0
AC023310.1	0	0	0	0	0	0	0	0	0	0	0	0
AC023347.1	24	1	7	6	7	1	0	1	1	7	19	6
AC023380.1	0	0	0	0	0	0	0	0	0	0	0	0
AC023385.1	0	0	0	0	0	0	0	0	0	0	0	0
AC023469.1	0	0	0	0	0	0	0	0	0	0	0	0
AC023469.2	0	0	0	0	0	0	0	0	0	0	0	0
AC023481.1	0	0	0	0	0	0	0	0	0	0	0	0
AC023491.2	2.77	1	0	0	0	0	0	0	0	0	0	0
AC023513.1	0	0	0	0	0	0	0	0	0	0	0	0
AC023590.1	8.33	10.59	6.73	13.74	3.45	12.96	16.53	10.7	15.12	14.32	11.03	3.09
AC023593.1	0	0	0	0	0	0	0	0	0	0	0	0
AC023669.1	0	0	0	0	0	0	0	0	0	0	0	0
AC023672.2	0	0	0	0	0	0	0	0	0	0	0	0
AC023798.1	0	0	0	0	0	0	0	0	0	0	0	0
AC023818.1	0	0	0	0	0	0	0	0	0	0	0	0
AC023824.1	0	0	0	0	0	0	0	0	0	0	0	0
AC023855.1	1	0	0	0.6	0	0	0	0	0	0	0	0
AC023992.1	0	0	0	0	0	0	0	0	0	0	0	0
AC024028.1	0	0	0	0	0	0	0	0	0	0	0	0
AC024060.1	0	0	0	0	0	0	0	0	0	0	0	0
AC024082.1	0	0	0	0	0	0	0	0	0	0	0	0
AC024084.1	0	0	0	2	0	0	0	0	0	0	0	0
AC024084.2	0	0	0	0	0	0	0	0	0	0	0	0
AC024132.1	0	0	0	0	0	0	0	0	0	0	0	0
AC024158.1	0	0	0	0	0	0	0	0	0	0	0	0
AC024198.1	0	0	0	0	0	0	0	0	0	0	0	0
AC024267.1	0	0	0	0	0	0	0	0	0	0	0	0
AC024361.1	0	0	0	0	0	0	0	0	0	0	0	0
AC024475.1	0	0	0	0	0	0	0	0	0	0	0	0
AC024560.2	0	1	2	0	1	0	0	1	1	0	0	0
AC024568.1	0	0	0	0	0	0	0	1	0	0	0	0
AC024569.1	0	0	0	0	0	0	0	0	0	0	0	0
AC024571.1	2.45	5.96	2.42	5.7	1.85	0.29	0	0	1.28	3.11	4.19	0
AC024590.1	0	0	0	0	0	0	0	0	0	0	0	0
AC024592.12	4.2	19.36	14.31	3.12	2.66	8.81	14.19	15.54	32.19	10.56	16.61	8.75
AC024592.9	1	5.42	2.58	3.46	8.47	4.07	2.92	2.63	2.03	3.91	4.94	3.99
AC024610.1	0	0	0	0	0	0	0	0	0	0	0	0
AC024619.2	0	0	0	0	0	0	0	0	0	0	0	0
AC024651.1	0	0	0	0	0	0	0	0	0	0	0	0
AC024704.2	1	0	0	0	0	0	0	0	0	0	0	0
AC024896.1	0	0	0	0	0	0	0	0	0	0	0	0
AC024908.1	0	0	0	0	0	0	0	0	0	0	0	0
AC024937.1	0	0	0	0	0	0	0	0	0	0	0	0
AC024940.1	18	23	32	116	54	69	11	29	3	5	16	8
AC024995.1	0	0	0	0	1	0	1	0	1	0	0	0
AC024996.1	0	0	0	0	0	0	0	0	0	0	0	0
AC025016.1	0	0	9	34	22	38	0	0	0	0	0	0
AC025038.1	0	0	0	0	0	0	0	0	0	0	0	0
AC025048.1	0	0	3.13	0	0	0.39	0	24.22	23.49	0	6.13	0
AC025138.1	0	0	0	0	0	0	0	0	0	0	0	0
AC025156.1	0	0	0	0	0	0	0	0	0	0	0	0
AC025165.8	6.91	0.34	0	0	0	0	0	2.43	0	1.08	19.01	10.8
AC025166.1	0.46	0	0	0	1	0.62	0	1.89	0	1	0.22	0.39
AC025171.1	73.67	25	27	40	29	36	15	18	13	39	83	34.37
AC025263.3	1.71	0	0	0	0	0	0	0	0	0	0.85	0
AC025279.1	1	0	0.62	0.72	0	0	0	0	0.49	0	1.25	1.04
AC025280.1	4.05	2.95	2.46	2.48	2.82	5.03	3.82	0	2.39	4.05	2.39	1.37
AC025284.1	0	0	0	0	0	0	0	0	0	0	0	0
AC025300.1	0	0	0	0	0	0	0	0	0	0	0	0
AC025335.1	79.83	163.28	59.32	153.75	76.49	175.79	256.67	124.29	355.09	128.68	101.62	153.68
AC025442.3	0	0	0	1.19	1.28	0	0	0	0	0	0	0
AC025458.1	0	0	0	0	0	0	0	0	0	0	0	0
AC025470.1	0	0	0	0	0	0	0	0	0	0	0	0.76
AC025540.1	0	0	0	0	0	0	0	0	0	0	0	0
AC025594.1	0	0	0	0	0	0	0	0	0	0	0	0
AC025627.1	0	0	0	0	0	0	0	0	0	0	0	0
AC025674.1	0	0	0	1.04	0	0	0	0	1.09	0.26	0.5	0.5
AC025674.2	0	0	0	1.04	0	0	0	0	1.09	0.26	0.5	0.5
AC025678.1	0	0	0	0	0	0	0	0	0	0	0	0
AC025811.3	0	0	0	0	0	0	0	0	0	0	0	0
AC025918.1	0	0	0	0	0	0	0	0	0	0	0	0
AC025918.2	0	2	0	0	1	1	1	0	0	0	0	0
AC026150.1	0	0	0	0	0	0	0	0	0	0	0	0
AC026150.2	0	0	0	0	0	0	0	0	0	0	0	0
AC026150.8	7	2	0	3.89	0	2	1	0	3.07	7	20.89	19.95
AC026166.1	0	0	0	0	0	0	0	0	0	0	0	0
AC026167.1	0	0	0	0	0	0	0	0	0	0	0	0
AC026188.1	1	0	0	0	1.68	0.83	0	0	0	0	0	0
AC026202.3	2	2	2	1	3.55	1.63	1	0	0	0	2	1
AC026202.5	0	0	0	0	0	0	0	0	0	0	0	0
AC026241.1	0	0	0	0	0	0	0	0	0	0	0	0
AC026254.1	0	0	0	0	0	0	0	0	0	0	0	0
AC026305.1	0	0	0	0	0	0	0	0	0	0	0	0
AC026318.1	0	0	0	0	0	0	1	0	0	0.92	0	0
AC026357.1	0	0	0	0	0	0	0	0	0	0	0	0
AC026366.1	0	0	0	0	0	0	0	0	0	0	0	0
AC026367.1	0	0	0	0	0	0	0	0	0	0	0	0
AC026393.1	0	0	0	0	0	0	0	0	0	0	0	0
AC026401.1	0	0	0	0	0	0	0	0	0	0	0	0
AC026403.1	0	0	0	0	0	0	0	0	0	0	0	0
AC026423.1	0	0	0	0	0	0	0	0	0	0	0	0
AC026426.1	0	0	0	0	0	0	0	0	0	0	0	0
AC026449.1	0	0	0	0	0	0	0	0	0	0	0	0
AC026471.6	0	0	2	2	1	3.15	1	0	2	3.21	2.16	12.1
AC026495.1	0	0	0	0	0	0	0	0	0	0	0	0
AC026512.1	0	0	0	0	0	0	0	0	0	0	0	0
AC026700.1	0	0	0	0	0	0	0	0	0	0	0	0
AC026703.1	0	0	0	0	0	0	0	0	0	0	0	0
AC026797.1	0	0	0	0	0	0	0	0	0	0	0	0
AC026799.1	0	0	0	0	0	0	0	0	0	0	0	0
AC026803.1	0	0	0	0	0	0	0	0	0	0	0	0
AC026877.1	0	0	0	0	0	0	0	0	0	0	0	0
AC026904.1	0	0	0	0	0	0	0	0	0	0	0	0
AC026951.1	0	0	0	0	0	0	0	0	0	0	0	0
AC026956.1	0	0.81	0	0	0	1.75	1.71	2.8	2.5	1.57	5.7	4.4
AC026992.1	0	0	0	0	0	0	0	0	0	0	0	0
AC027088.1	0	0	0	0	0	0	0	0	0	0	0	0
AC027119.1	0	0	1	0	0	0	0	0	0	1	1	0
AC027238.1	0	0	0	0	0	0	0	0	0	0	0	0
AC027281.1	0	0	0	0	0	0	0	0	0	0	0	0
AC027288.1	0	0	0	0	0	0	0	0	0	0	0	0
AC027288.2	0	0	0	0	0	0	0	0	0	0	0	0
AC027307.1	4.86	14.94	20.99	13.18	14.25	14.48	19.51	16.46	28.67	10.96	8.85	11.23
AC027307.2	0	0	0	0	0	0	0	0	0	0	0	0
AC027319.1	0	0	0	0	0	0	0	0	0	0	0	0
AC027319.2	0	0	0	0	0	0	0	0	0	0	0	0
AC027319.3	0	0	0	0	0	0	0	0	0	0	0	0
AC027320.1	0	0	0	0	0	0	0	0	0	0	0	0
AC027347.1	0	0	0	0	0	0	0	0	0	0	0	0
AC027348.1	1.91	2.39	0	4.28	3	2	0	2.88	3.4	0	3.52	0
AC027506.1	0	0	0	0	0	0	0	0	0	0	0	0
AC027601.1	14.89	12.5	35.58	27.48	22.98	14.46	11.56	13.03	13.95	23.75	44.21	14.96
AC027612.2	0	0	0	0	0	0	0	0	0	0	0	0
AC027806.1	0	0	0	0	0	0	0	0	0	0	0	0
AC027811.1	0	0	0	0	0	0	0	0	0	0	0	0
AC034110.1	0	0	0	0	0	0	0	0	0	0	0	0
AC034187.1	0	0	0	0	0	0	0	0	0	0	0	0
AC034187.2	0	3.33	0	0	1.02	0	4.18	3.29	2.06	3	1.7	5.21
AC034187.3	0	0	0	0	0	0	0	0	0	0	0	0
AC034187.4	0	0	0	0	0	0	0	0	0	0	0	0
AC034187.5	0	0	0	0	0	0	0	0	0	0	0	0
AC034198.1	0.09	1	0	0	0.09	0.12	0	0.28	1.48	0.41	0.89	0
AC034205.1	0	0	0	0	0	0	0	0	0	0	0	0
AC034220.3	13	15.16	35.6	26.88	31.34	22.01	15.7	21.72	21.44	5.2	12.12	3
AC034228.2	0	0	0	0	0	0	0	0	0	0	0	0
AC034228.3	0	0	0	0	0	0	0	0	0	0	0	0
AC034228.4	0	0	0	0	0	0	0	0	0	0	0	0
AC034236.1	0	0	0	0	0	0	0	0	0	0	0	0
AC034236.2	0	0	0	0	0	0	0	0	0	0	0	0
AC034243.1	7	0	0	2	0	0	0	0	0	5	2	2
AC035144.1	0.99	2.06	0	4.82	3.55	0	2	0.49	0	5.29	2.04	1.19
AC036178.1	0	0	0	0	0	0	0	0	0	0	0	0
AC037445.1	0	1.01	0	1	0	0	0	0	0	0	0	0
AC037459.4	9.98	1.72	0	0	0	0	0	7.06	0	0	9.2	0
AC037482.2	0	0	1	0	0	0	0	0	0	0	0	0
AC037482.3	0	1	1	0	1	0	0	0	0	0	0	0
AC040162.1	0	0	0	0	0	0	0	0	0	0	0.75	0
AC041039.1	0	0	1.9	0	2.01	1.68	0	0	0	0	3.19	0
AC044860.1	0	0	0	0.25	0	0	0.25	0	0.25	0	0.25	0
AC044907.1	0	2	0	1	1	0	0	0	0	0	1	0
AC046130.1	0	0	0	0	0	0	0	0	0	0	0	0
AC046143.3	42.99	47.3	10	11.12	8.16	12.2	35.64	26.14	48.76	30.66	25.59	23.27
AC046176.1	0	0	0	0	0	0	0	0	0	0	0	0
AC048346.1	0	0	0	0	0	0	0	0	0	0	0	0
AC048380.1	0	0	0	0	0	0	0	0	0	0	0	0
AC051649.1	18.38	0	11.75	9.45	17.69	0.44	0.48	0	0.48	0	33.64	5.95
AC051649.12	0	0	0	0	0	0	0	0	0	0	0	1
AC053503.11	0	0	0	0	0	0	0	0	1	0	0	0
AC053503.12	0	0	0.93	1.01	0	0	0	0	1	0	0	0
AC053503.4	0	3	2	1	0	1	0	1	0	1	1	0
AC053503.6	0	0	0	0	0	0	0	0	0	0	0.37	0
AC055714.1	0	0	0	0	0	0	0	0	0	0	0	0
AC055723.1	0	3.39	0	0	0	0	0	0	0.22	0	0	0.18
AC055733.1	0	0	0	0	0	0	0	0	0	0	0	0
AC055736.1	0	0	565.75	155.19	579.3	193.16	0	0	0.62	5.1	0.16	1.37
AC055736.2	0	0	0	0	0	0	0	0	0	0	0	0
AC055736.3	5.59	0	46.39	0.16	80.73	8.7	0	0	0	3.7	1.04	1.13
AC055736.4	0	0	0	0	0	0	0	0	0	0	0	0
AC055758.1	0	0	0	0	0	0	0	0	0	0	0	0
AC055764.1	0	0	0	0	1.03	0	0	0	0	0	0	0
AC055811.1	0	0	0	0	0	0	0	0	0	0	0	0
AC055866.1	0	0	0	0	0	0	0	0	0	0	0	0
AC055873.1	0	0	0	0	0	0	0	0	0	0	0	0
AC055876.2	0	0	0	0	0	0	0	0	0	0	0	0
AC058791.1	20.33	141.72	44.36	17	36.91	10.5	149.7	124.17	247.56	76.19	19.05	235.26
AC060226.1	0	0	0	0	0	0	0	0	0	0	0	0
AC060834.3	0	0	0	0	0	0	0	0	0	0	0	0
AC060835.1	0	0	0	0	0	0	0	0	0	0	0	0
AC061961.2	0	0	0	0	0	0	0	0	0	0	0	0
AC061975.1	0	0	0	0	0	0	0	0	0	0	0	0
AC061992.1	0	0	0	0	0	0	0	0	0	0	0	0
AC061992.2	9.01	5	1.01	0	2	1	6	2	5	1	14.46	1
AC062017.1	7	3	3	4	3	3	5	2	8	13	10	17
AC062020.1	0	0	0	0	0	0	0	0	0	0	0	0
AC062020.2	0	0	0	0	0	0	0	0	0	0	0	0
AC062021.1	0	0	0	0	0	0	0	0	0	0	0	0
AC062028.1	0	0	0	0	0	0	0	0	0	0	0	0
AC062029.1	28	27	11	26	9	25	52	22	32	39	62	33
AC062031.1	0	0	0	0	0	0	0	0	0	0	0	0
AC062032.1	0	0	0	0	0	0	0	0	0	0	0	0
AC063932.1	0	0	0	0	0	0	0	0	0	0	0	0
AC063944.1	0	0	0	0	0	0	0	0	0	0	0	0
AC063956.1	0	0	0	0	0	0	0	0	0	0	0	0
AC063957.1	0	0	0	0	0	0	0	0	0	0	0	0
AC063976.3	0	0	0	0	0	0	0	0	0	0	0	0
AC063980.3	0	0	0	0	0	0	0	0	0	0	0	0
AC064829.1	0	0	0	0	0	0	0	0	0	0	0	0
AC064834.1	0	0	0	0	1.31	0	0	0	0	0	1.05	0
AC064834.2	1	0	0	0	0	0	0	0	0	0	3	0
AC064834.3	0	0	0	0	0	0	0	0	0	0	0	0
AC064836.1	0	0	0	0	0	0	0	0	0	0	0	0
AC064837.1	0	0	0	0	0	0	0	0	0	0	0	0
AC064846.1	0	0	0	0	0	0	0	0	0	0	0	0
AC064848.1	0	0	0	0	0	0	0	0	0	0	0	0
AC064852.4	0	0	0	0.31	1.04	2.14	0	0	0	0	0	0
AC064853.2	0	0	0	0	0	0	0	0	0	0	0	0
AC064865.1	0	0	0	0	0	0	0	0	0	0	0	0
AC064871.3	0	0	0	0	0	0	0	0	0	0	0	0
AC064874.1	0	0	0	1	0	0	0	0	0	0	0	0
AC064875.2	1	0	0	0	1	0	0	1	0	0	0	0
AC066612.1	0	0	0	0	0	0	0	0	0	0	0	0
AC066614.1	0	0	0	0	0	0	0	0	0	0	0	0
AC066692.1	0	0	0	0	0	0	0	0	0	0	0	0
AC066694.1	0	0	0	0	0	0	0	0	0	0.45	0	0.49
AC067717.1	0	0	0	0	0	0	0	0	0	0	0	0
AC067718.1	0	0	0	0	0	0	0	0	0	0	0	0
AC067735.1	0	0	0	0	0	0	0	0	0	0	0	0
AC067742.1	0	0	0	0	0	0	0	0	0	0	0	0
AC067805.1	0	0	0	0	0	0	0	0	0	0	0	0
AC067903.1	0	0	0	0	0	0	0	0	0	0	0	0
AC067945.2	0	0	0	0	0	0	0	0	0	0	0	0
AC067945.4	0	0	0	1.51	0	0	0	0	0	0	0	0.24
AC067956.1	0	1	0	4	5	8	1	0	2	1	0	1
AC067957.1	0	1	0	2	1	0	1	1	5	0	1	0
AC067959.1	0	0	0	0	0	0	0	0	0	0	0	0
AC067960.1	0	0	0	0	0	0	0	0	0	0	0	0
AC067961.1	0	0	0	0	0	0	0	0	0	0	0	0
AC067968.3	0	0	0	0	0	0	0	0	0	0	0	0
AC067969.1	0	0	0	0	0	0	0	0	0	0	0	0
AC067969.2	0	0	0	0	0	0	0	0	0	0	0	0
AC067969.3	0	0	0	0	0	0	0	0	0	0	0	0
AC068014.1	0	0.17	0.33	0.14	0.34	0	0.17	0	0	0	0	0
AC068014.2	0	0	0	0	0	0	0	0	0	0	0	0
AC068039.4	47.66	47.85	51.62	75.09	35.62	70.16	57.91	56.16	49.45	39.37	53.21	46.34
AC068056.1	5.1	0.78	0	1.23	0	0	0	0	0	0.49	0	1.18
AC068057.1	0	0	0	0	0	0	0	0	0	0	0	0
AC068058.1	0	0	0	0	0	0	0	0	0	0	0	0
AC068062.1	0	0	0	0	0	0	0	0	0	0	0	0
AC068121.1	0	0	0	0	0	0	0	0	0	0	0	0
AC068134.6	0	0	2	1	0	0	0	0	0	0	0	0
AC068134.8	0	0	0	2.84	2.65	0	3.95	0	4.79	0	0	0.44
AC068137.1	0	0	0	0	0	0	0	0	0	0	0	0
AC068138.1	1	2	0	0	0	0	1	1	2	0	1	0
AC068152.1	0	0	0	0	0	0	0	0	0	0.2	0	0
AC068196.1	0	0	0	0	0	0	1.43	0	0	0	0	0
AC068207.1	0	0	0	0	0	0	0	0	0	0	0	0
AC068282.3	13.97	6.78	11.75	16.87	8.54	8.84	1.94	3.11	14.13	17.34	11.79	19.95
AC068286.1	0	0	0	0	0	0	3.01	1.98	0	0	0	0.99
AC068292.1	0	0	0	0	0	0	0	0	0	0	0	0
AC068312.1	0	0	0	0	0	0	0	0	0	0	0	0
AC068400.1	0	0	0	0	0	0	0	0	0	0	0	0
AC068408.1	0	0	0	0	0	0	0	0	0	0	0	0
AC068446.1	0	0	0	0	0	0	0	0	0	0	0	0
AC068483.1	0	0	0	0	0	0	0	0	0	0	0	0
AC068489.1	0	0	0	0	0	0	0	0	0	0	0	0
AC068490.1	0	0	0	0	0	0	0	0	0	0	0	0
AC068490.2	0	0	0	0	0	0	0	0	0	0	0	0
AC068491.2	0	0	0	1	2	0	0	2	1	0	1	0
AC068492.1	0	0	0	0	0	0	1	0	0	0	0	0
AC068499.10	1	1	0	1	0	1	1	0	1	0	3	0
AC068506.1	0	0	0	0	0	0	0	0	0	0	0	0
AC068533.1	0	1	0	0	0	0	0	1	0	1	0	0
AC068533.7	83.11	83.53	15.98	26.81	37.28	73.66	78.35	112.59	123.53	89.6	60.52	29.94
AC068535.1	0	0	0	0	0	0	0	0	0	0	0	0
AC068535.2	0	0	0	0	0	0	0	0	0	0	0	0
AC068535.3	0	0	0	0	0	0	0	0	0	0	0	0
AC068538.4	0	0	0	0	0	0	0	0	0	0	0	0
AC068570.1	0	0	0	0	0	0	0	0	0	0	0	0
AC068580.1	0	0	0	0	0	0	0	0	0	0	0	0
AC068580.5	5	2	0	1	0	0	2	3	0	1	6	3
AC068580.6	36.51	27.87	8.27	7.21	10.76	5.88	15.47	32.76	21.73	32.35	59.07	31.55
AC068580.7	2	0	0	1	0	1	0	0	0	1	0	0
AC068587.1	0	0	0	0	0	0	0	0	0	0	0	0
AC068587.2	0	0	0	0	0	0	0	0	0	0	0	0
AC068641.1	0	0	0	0	0	0	0	0	0	0	0	0
AC068643.1	0	0	0	0	0	0	0	0	0	0	0	0
AC068669.1	0	0	0	0	0	0	0	0	1	0	0	0
AC068704.1	0	0	0	0	0	0	0	0	0	0	0	0
AC068706.1	0	0	0	0	0	0	0	0	0	0	0	0
[truncated: 42,572 more rows]
