# Supplementary material for: Synergistic anti-proliferative activity of JQ1 and GSK2801 in triple-negative breast cancer
Source: BMC Cancer. 2022 Jun 8;22:627. doi: 10.1186/s12885-022-09690-2 (PMC9173973; doi:10.1186/s12885-022-09690-2)
Supplement: Supplementary file 3 — Additionalfile 3: S3 file. Differentially expressed genes (DEGs). DEGs observed from three TNBC cell lines. The DEGSare separated as upregulated and downregulated genes based on the log2 foldchange and p-values. Available at https://doi.org/10.7910/DVN/0SI5AB. [file 12885_2022_9690_MOESM3_ESM.xlsx]

## Sheet: MDA-MB-231
Supplementary Material S3 File.			The differentailly expressed genes (DEGs) obtained from the edgeR analysis.
			The genes with zero coutns were eliminated and normallized using TMM method.
			log2 fold change (logFC), lof counts per million (logCPM) and p-values were derived for each gene count.
			the genes with log2 fold change >1 and and p-values <0.05 are upregualted; log2 fold change <-1 and and p-values <0.05 are downregulated genes
		Sheet 1	DEGs from MDA-MB-231 cells
		Sheet 2	DEGs from HCC-1806 cells
		Sheet 3	DEGs from SUM-159 cells
JQ1		GSK2801		JQ1 & GSK2801
Upregulated	Downregulated	Upregulated	Downregulated	Upregulated	Downregulated
CXCR5	DYX1C1-CCPG1	AC139026.1	CTD-2207O23.3	CXCR5	XXbac-BPG252P9.9
HIST2H4B	RP11-51F16.8	MSH5-SAPCD1	RP11-51F16.8	HIST2H4B	RP11-51F16.8
RP11-252E2.1	RELN	SENP3-EIF4A1	AL021546.6	CTC-432M15.3	AIM2
AC009022.1	AL021546.6	RP4-738P15.6	CORO7-PAM16	RP11-841O20.2	DGKG
AC079742.4	UBE2F-SCLY	AC009022.1	RP5-940J5.9	RP11-196G18.3	RP11-574F21.3
RP4-738P15.6	RP11-649E7.5	IRX2	TMEM189-UBE2V1	RP11-252E2.1	RP11-649E7.5
RP11-500C12.1	RP11-464F9.1	TRIM6-TRIM34	RP11-227G15.3	RP4-738P15.6	RP11-227G15.3
AC139026.1	RP11-227G15.3	RP11-841O20.2	RP5-864K19.6	AF196779.12	RP5-864K19.6
AF196779.12	SPECC1L-ADORA2A	RP11-552F3.12	SPECC1L-ADORA2A	XXcos-LUCA11.5	RMRP
RP11-982M15.2	RMRP	RP5-1180E21.5	RMRP	SENP3-EIF4A1	RP11-676J12.7
MSH5-SAPCD1	AC002480.5	RP11-567I13.1	SLX1B	RP11-20I23.1	C2orf48
XXcos-LUCA11.5	RP11-834C11.14	AC025048.1	RP11-1275J23.2	RIMBP3B	CTC-296K1.4
CDK3	RP11-1012A1.4	CTC-471J1.8	KB-1572G7.2	RP11-540D14.8	RP11-315D16.2
CTC-471J1.8	C3AR1	XXcos-LUCA11.5	CTD-3193O13.1	AP000350.10	AC002480.5
RP11-1070B7.1	SUGCT	RP4-761J14.8	RP11-379K17.12	ZDHHC11B	RP11-800A18.4
CKMT1B	MYO7B	RP11-544M22.13	PPAN-P2RY11	AC234582.1	RP11-834C11.14
PIGY	RP11-801F7.1		RP11-801F7.1	RP11-225H22.7	RP11-1275J23.2
ZSWIM8-AS1	DLEU1_1		RP11-619A10.2	MORN5	CTC-296K1.3
SENP3-EIF4A1	AC009336.19		CSNK2B-LY6G5B-562	CKMT1B	RP11-217E22.5
RP11-34P13.8	AC068831.15		AC074212.5	MSH5-SAPCD1	AC007879.7
AC234582.1	RP11-715F3.2		RP11-24N18.1	FKBP1B	TTLL11-IT1
RIMBP3B	RP11-360L9.7		KANSL1	CH507-396I9.6	RP11-801F7.1
ZDHHC11B	RP11-294N21.2		TAGLN	CTC-471J1.8	GRPR
RP5-1180E21.5	HZGJ		KISS1	ARHGAP4	RP5-1120P11.1
RP11-44N21.4	RP11-619A10.2			AS3MT	AC092675.3
NPIPB6	RP5-850E9.3			PGBD5	RP3-523K23.2
TBC1D3F	RP11-407N17.3			AC025048.1	HZGJ
RP11-548K23.11	KRTAP2-3			RP11-1151M9.1	RP5-1172N10.4
RP11-196G18.3	RP11-381O7.3			FCGR1B	FAM138C
CTD-2342J14.6	MIR137HG			FCGR1A	RP11-97O12.5
LYRM9	AL158147.2			RP11-529K1.3	RP5-850E9.3
EFR3B	PAPPA2			SHC2	CHST4
LINC00087	RIMS2			TLR9	RP11-155D18.12
RP11-482H16.1	IL18R1			AC139026.1	RP1-178F15.5
RP4-761J14.8	IL1B			IRX2	RP11-729L2.2
RP11-480I12.7	PTPN22			AC004754.3	RP11-322E11.6
CADM2	CTSS			MAP1LC3B2	RP11-33B1.4
BSN	CKMT1A			RP11-377D9.3	RP11-96O20.4
PIGZ	MUSK			VTN	EIF4EBP3
UNC5B	LINC01111			RP11-837J7.4	FAM186B
LRRC73	CDH19			GOLGA6L10	AC007163.3
NRG2	SULT1A4			RP11-417N10.4	CTC-378H22.1
EDA	LYPD6B			FXYD3	CTD-2139B15.5
RP11-284F21.10	GAL			RP11-589P10.5	FGB
MAGED4	GABRG1			GSTT2	LINC00471
RP11-284F21.9	IL7R			RP11-475I24.3	OR2AG2
PPM1J	SORCS3			RP11-192H23.6	CEMP1
RP11-81A22.5	B3GALT5			RP11-1094H24.4	LLNLR-284B4.2
BAIAP3	MYCT1			SH2D3C	RP11-6O2.4
HMGCLL1	HOXC8			RP11-321L2.2	RP11-211N8.2
ERBB4	MKX			PDPN	RIMS2
MAFA	SYT16			AC239868.2	MIR137HG
TMOD1	ADAMTS6			AC239868.3	CSNK2B-LY6G5B-562
RP11-544M22.13	CSNK2B-LY6G5B-562			RP1-317E23.7	PAPPA2
AGR2	CPA3			UCHL1	MKX
SULT1A3	FGF1			LINC00087	SORCS3
TXNIP	HNF4G			RP11-724O16.1	ARSE
LDLRAD2	CTC-296K1.4			LYRM9	NFATC4
GACAT2	MYPN			UNC5B	IL6
GPC5	TNFSF18			BSN	MAGEA2
AC234582.2	KCNK2			CADM2	CDK15
TRAPPC6A	RP11-702B10.2			EFR3B	APOL3
SIRT4	FAM24B			NOS2	ATP6V1B1-AS1
FSCN2	LINC01293			RP11-482H16.1	RP11-381O7.3
CTD-2501M5.1	CSF2			LRRC73	ARTN
AC016831.7	ARSE			RP11-81A22.5	FAT3
ENTPD3	RP11-75I2.3			RP11-284F21.10	C3AR1
SEMA6C	ATP6V1B1-AS1			RP11-284F21.9	LINC01111
CTB-5E10.3	ANXA10			CTD-2517M22.16	SULT1A4
GSN	CTC-296K1.3			RP11-449P15.1	HNF4G
AQP3	RP11-217E22.5			RP11-480I12.7	DUSP2
SUSD2	FAM196B			BAIAP3	MYCT1
CLU	RP11-221J22.1			ERBB4	CSF2
DPYSL3	KISS1			PIGZ	GABRG1
TPPP	RP11-783K16.10			RP4-548D19.3	PTPN22
SESN3	FOXP4-AS1			HIST1H2BD	PTGES3L-AARSD1
RP11-999E24.3	RP11-91K9.1			EDA	FAM196B
VASN	RP11-350N15.6			RP11-284F21.7	CYP24A1
AC135048.13	DUSP2			PIP5K1B	AC073130.1
NAV2-AS1	RP11-676J12.7			TRAPPC6A	RAET1E
MAP1A	FAM83B			GPC5	RP13-895J2.3
FGFR3	DGKG			PPM1J	IL7R
LINC00638	KCNQ3			TPPP	DSCAM
SMIM14	CDK15			PTCHD2	MYO7B
TP53INP1	XXbac-BPG252P9.9			MAFA	SPDEF
SLC45A1	FAT3			HMGCLL1	C10orf91
TMEM86A	BEST3			MAP1A	KLHL13
IQUB	IL1A			RP11-68I18.10	HAS2
MUC1	FBXL13			MAGED4	RP11-221J22.2
IDUA	LINC00707			IFITM10	CPA3
ESPN	SPOCD1			AQP3	DENND2D
PRSS35	RP11-500C11.3			HIST1H2AC	ESM1
RP11-120M18.2	ARTN			CLDN9	FANCD2
ABCA7	SNORD3B-2			NRG2	DAW1
AHNAK2	CDH10			AC135048.13	SPOCD1
ZNFX1-AS1_2	ESM1			GS1-259H13.10	RP11-500C11.3
TMEM189-UBE2V1	RP11-494M8.4			XXbac-BPG308K3.5	RP11-844P9.2
HIST1H2BD	MESP1			TM7SF2	AL162759.1
ALOX5	PLCB4			RP11-214K3.24	RP11-783K16.10
CTD-2619J13.9	HAS2			TMOD1	B3GALT5
RAB26	MBNL1-AS1			VASN	RASGRF1
C14orf37	DAW1			ENTPD3	GRIK4
ATP8A1	TFR2			C11orf65	FOXD3
TM7SF2	RAET1E			MMP28	ROBO4
REEP6	MNX1-AS1			DENND6B	C1orf110
CRISPLD2	SOX21			AHNAK2	KCNQ4
DLL4	OASL			REEP6	SOX21-AS1
RP11-408H1.3	AIM2			SLC45A1	KIAA1755
NEBL	DEF6			CLU	FGF1
RP11-514P8.8	KCNQ4			SIRT4	EVI2A
HPGD	SERPINB2			TMEM86A	KISS1
ZNF610	ATP8A2			RP11-408H1.3	LINC00707
NAALADL2	RAB3IL1			GSN	ACTG2
CLIC3	2020-03-01			SEMA6C	IL1A
DENND6B	HOXC5			SMIM14	C1QTNF9B-AS1
SCN9A	FOXA3			LINC00950	RP11-557H15.4
CDK5R2	GFRA1			IDUA	CSF3
IZUMO4	P2RY1			HIST1H2BC	LYPD6B
PTGFR	NAV3			RP11-330H6.5	ADAMTS6
IFITM10	CHRNA1			U91328.1	E2F8
RP11-320N7.2	MVB12B			PCBP3	SHISA3
RAP2C-AS1	RP11-221J22.2			LDLRAD2	RASSF2
THBS3	RP4-816N1.7			CST2	ATP8A2
TUBA1A	C1orf110			GUCY2C	PADI1
TMEM191A	C2orf48			CTD-2619J13.9	BEST3
PCBP3	ZNF618			RP11-999E24.3	RP11-221J22.1
CNFN	LINC00601			ABCA3	RELN
APLP1	CYP24A1			CAMK1G	KCNK2
VSTM2L	LINC01444			TXNIP	LINC01444
ARSD	IL6			SESN3	AC005932.1
PLD1	VSTM1			MAPK8IP3	FAM24B
TUBB3	SP140			ADSSL1	LINC01204
SGPP2	TMEM236			DPYSL3	SP140
DACT3	RP11-574K11.31			XXbac-BPG252P9.10	FAM83B
DPP4	SLC26A7			ARSD	DLEU1_1
ARSA	SEMA3D			ID2	RASGRP1
SLC29A4	RBPMS2			FGFR3	MVB12B
LRRC24	ROBO4			C14orf37	ARHGAP9
PAPLN	C8orf46			TSPAN7	CLEC2B
TTLL1	PTPRR			TUBB3	MUSK
CAPN5	AOX1			RP11-674N23.4	CDH19
YPEL1	AC073130.1			DACT3	LINC01179
RP11-205M5.3	HTR1D			FAM89B	KCNQ3
ANGPTL4	SPDEF			TMEM178A	HOXC8
AF127936.9	IL11			GATSL3	CDC42EP5
ROPN1L	LETM2			AL022476.2	KRTAP2-3
RP11-823E8.3	MPP4			RP11-206C20.1	RP4-644L1.2
FLVCR2	RASSF2			IQUB	ADAMTS9-AS1
LAMA5	CST7			RP11-131M11.2	LINC01293
VIPR1	LOXL3			RP11-345P4.10	RP11-483I13.5
CFAP70	ST3GAL6-AS1			ATP8A1	AL021546.6
NPIPA7	TAGLN			RP11-635N19.1	SYT16
TSPAN7	MTL5			CRISPLD2	SLC26A7
JUP	POU2F2			IZUMO4	HOXC5
ACAD10	PIK3AP1			TP53INP1	APOBEC3B
VASH1	CXCL8			ABAT	ADNP-AS1
HHLA1	RP11-109D20.2			TUBA1A	RP11-109D20.2
HIST1H2AC	SFTA1P			ZNF610	RP11-30P6.6
MXD4	KCNH1			GPT	RP5-884M6.1
RALGPS1	SHISA3			RAB26	IL18R1
TMEM191C	LPXN			ESPN	FAM222A-AS1
HSPG2	FST			SLC29A4	RBPMS2
GATSL3	ST6GALNAC5			DPP4	NAV3
ABCA3	TM4SF19			ROPN1L	AOX1
SLC22A18	CA2			PLD1	CLIC6
RP11-217C7.1	GRIK4			HPGD	LINC00704
SORBS1	NFATC1			PRSS35	HIST1H4A
VWA7	NRROS			LINC00638	PRKAG2-AS1
CALCR	PTGES3L-AARSD1			TTLL1	ITGA10
MAPK8IP3	EVI2A			LZTS3	CTSS
NATD1	RP11-244O19.1			CRACR2B	VSTM1
PQLC3	AGMAT			CPA4	SYCP2
C1QL1	HOXB9			HIST2H4A	TNFSF18
MALAT1	PDE1C			MAP2	GAL
MAP2	KANSL1			RNF128	POU2F2
ITFG3	CLEC2B			MXD4	ADM2
CPA4	KBTBD11			CDK5R2	KCNK12
RNF128	TNC			CNFN	RP11-158H5.7
HLA-DMB	FANCD2			TMEM191A	TTC39A
GAS6	RP11-132A1.4			ABCA7	CTB-147N14.6
COL4A5	RGS7			CPNE7	LINC00601
LINC00371	RP11-54A9.1			RP11-544M22.13	DRP2
TNFRSF19	SLC16A6			RP4-614O4.13	FAM72A
RP11-206C20.1	NEK11			ITFG3	DEF6
CTGF	BATF3			AC234582.2	MESP1
MMP15	CALB2			NEBL	WDR72
MFI2	LINC00702			AC016831.7	WI2-87327B8.2
PCSK5	IFI44			SCN9A	MYPN
HSD11B1L	RP11-463D19.2			PLEKHB1	SEMA3D
FAM89B	TNFAIP3			HIST2H2AA4	FAM72C
SLFN5	SLC43A3			RP11-295K3.1	OAS3
WDR31	E2F8			LRRC24	RAB3IL1
KCNN3	NFATC2			ACAD10	GPR19
UCA1	RASGRF1			ANGPTL4	TMEM71
NANOS1	APOBEC3B			ALOX5	RP11-379K17.12
ADAMTS7	KYNU			ADIRF	H1FX-AS1
LAMA3	DDN			MYOM1	LINC00705
MAMDC2	WNT10B			TMEM191C	RP5-967N21.11
DUSP6	ABCC9			NDUFA6-AS1	U91328.21
NDRG4	POLR3G			NANOS1	HIST1H3C
HTRA1	RP11-350J20.12			MEGF6	SLC16A6
ERVH-1	CASC8			GP1BA	CH507-145C22.1
RSPH3	GPR68			RASD2	DMBT1
ABCA2	PRRT3-AS1			CAPN5	NRROS
ARRDC4	PRKCQ-AS1			VIPR1	MTL5
PBXIP1	DMBT1			C7orf61	IL11
ABCC3	SLC15A3			MALAT1	LINC00702
SCEL	CXCL2			EFCAB12	SPC25
RAB4B-EGLN2	FBP1			GACAT2	UBE2F-SCLY
GGN	GALNT3			NATD1	ZNF618
MT1X	NINJ2			HSPG2	LOXL3
PLXNA3	TMEM154			SGPP2	TNC
ADAMTSL4	RCSD1			HLA-DMB	FAM156B
PIK3C2B	ADA			FTH1	LINC01572
FNDC4	RP11-115J23.1			FTL	RP11-872J21.3
RP11-1246C19.1	GTF3C6			TCAP	BHLHA15
SSBP2	RP11-468E2.2			RSPH3	MNX1-AS1
RCAN2	ZNF532			DTX4	LETM2
RP11-159N11.4	TRAF1			RP11-302B13.5	UCN2
FAM222A	LINC00704			CTGF	CDH10
MAL2	AL158801.1			VWA7	AC021218.2
RAB3A	ISPD			VWA5B2	BATF3
OLFML2A	RP11-438J1.1			PLXNA3	CA2
LTK	TLR3			SSBP2	NLRP3
RORB	ZBTB2			PARK2	ST6GALNAC5
ABLIM2	NAT8L			HSD11B1L	PIK3CG
CCDC85A	TIGD7			VSTM2L	SERPINF2
SLC25A1	MEX3A			HCN4	IFI44
NEAT1	NALCN			RAP2C-AS1	FAM72B
MMP11	NLRP3			MAOB	PDE4B
CDKN1A	GDF15			ARSA	E2F2
ABHD12B	FAM84A			ABCC3	HOXB3
KCNC3	MTBP			SLFN5	FAM72D
TCP11L2	CDC25A			RP11-2K6.1	LINC00460
NPTXR	RP11-395G23.3			ABLIM2	RCSD1
PNRC1	VPS9D1-AS1			WDR31	SFTA1P
CPE	IL12A			PNRC1	RP11-702B10.2
ZNF497	TOX			GPC1	RP11-135F9.4
MIR210HG	CLIC6			PLA2G6	MPP4
TSPAN13	FGF5			PBXIP1	GLYCTK
CLSTN3	E2F2			LINC01315	FBP1
NUTM2D	RP11-498C9.2			JUP	TROAP
TNXB	LAMC2			CYP1A1	GPR68
ID2	SH2D5			BEST1	FOXP4-AS1
PLEKHB1	USP18			C1QL1	RP11-91K9.1
SYT11	SAMSN1			RP5-1125A11.7	GLIDR
PLCD1	TFAP4			SLC22A18	ANO2
LZTS3	MRM1			LARGE	2020-03-01
2020-03-02	SEMA6B			HTRA1	CST7
ATP2B4	ZNRD1			NDRG1	TRIML2
RP11-295K3.1	CD83			IL10RB-AS1	CTD-2015G9.2
RP4-614O4.13	ICK			MIR4800	GFRA1
NDRG1	SLAMF7			RP11-205M5.3	KCNH1
RAB40B	2020-03-04			RAB3A	TLR1
MAPT	SPC25			CTB-5E10.3	AGMAT
L1CAM	TMC7			PIK3C2B	PIK3AP1
NPAS1	VEPH1			ZSCAN23	SCN2A
FAM102A	ITPKB			NPTXR	HIST1H2AM
PPL	AC004381.6			CCDC85A	ESPL1
TP53INP2	GBP1			ZNFX1-AS1_2	AC004381.6
RPS6KA2	FAM72A			RP5-1057I20.4	SFXN2
JAG2	RP11-554I8.2			LTK	C8orf46
ULK1	OAS3			RP11-166P13.3	LPXN
SERPINI1	LY6K			APLP1	RP11-328N19.1
HES7	FAM136A			TRNP1	2020-03-04
TPTEP1	PHACTR1			SPATA2L	RP11-301G19.1
C10orf54	NDUFC2-KCTD14			SORBS1	C10orf32-ASMT
TRNP1	ANP32E			PQLC3	SNHG21
PIP5KL1	AEN			POLN	PIF1
AKR1C3	SNHG17			IRX5	KBTBD11
MEGF8	FAM167A			2020-09-04	FOXA3
BPHL	MYO5B			HCN2	HOOK1
EML1	SEMA3A			ARMC12	TMEM154
MGC32805	PTGFRN			C9orf16	RAPGEF3
GPC1	IL27RA			MMP15	SLC43A3
COL4A4	IFRD2			CLIC3	RP11-115J23.1
PLA2G15	SPTBN2			RAET1E-AS1	WNT10B
DYRK1B	NRK			TMEM9B-AS1	HMMR
HCFC1R1	RAB15			PDK4	ST3GAL6-AS1
ADAMTSL5	MFSD2A			TCP11L2	KIF14
KRT19	RNASEH1-AS1			KCNC3	PLCB4
TMEM8B	CDC45			NDRG4	TMPO-AS1
ZFP36	SFXN2			AQPEP	ZBED3-AS1
C9orf172	QTRT1			ABCA2	LMX1B
KIAA1161	MLKL			YPEL1	KYNU
RNASEK-C17orf49	LIN9			HCFC1R1	MTBP
CACFD1	BRIX1			ABCD2	BEND4
CRAT	OXCT1			ARVCF	AURKA
DDIT4L				TAF12	INSC
SOD3				RP11-1100L3.8	TMEM147-AS1
SCNN1A				KIAA1683	TYMSOS
COL18A1				RP11-565P22.6	RP11-535M15.1
DISP2				RP11-344B2.2	SGOL1
GATSL2				RP11-736K20.5	SLC15A3
ALDOC				MT1X	CSGALNACT1
TESK2				PTGFR	LRRN4
FAM189A2				SLC25A1	PLK1
ALDH3B1				TBC1D16	CDC45
RP4-639F20.1				VASH1	AC002480.3
RECK				RPS6KA2	TET1
SDC2				FGF18	MCIDAS
HCN2				MFI2	FST
TIMP4				RP11-217C7.1	PRKCQ-AS1
CRACR2B				IRF6	TGFB2-AS1
C9orf16				CLIP2	USP2-AS1
MICALL2				ARHGAP20	TLR3
MRC2				ABHD4	IL1B
CLIP2				RRAS	DBF4B
SLC16A12				HS6ST3	ENO3
FCGBP				C10orf54	SOX21
IRX5				ZNF497	NUF2
STON1				FAM102A	FBXL13
LIPH				KCNN3	PBK
CTD-2354A18.1				GAS6	KRT34
CXADR				CTD-2228K2.7	CENPA
S100A6				MAPT	CXCL2
NIPSNAP1				CCDC159	RP11-350J20.12
GAREM				ARC	CLIC5
ATL1				LIPH	CTC-260E6.4
EPOR				TNFRSF19	TMC7
CD59				SERPINI1	PRRX1
ENDOD1				AKR1C3	TOX
GLCCI1				RP11-196G18.22	HIST1H1E
VGLL3				FLVCR2	SEMA6B
GPC6				TNXB	IGFN1
RHBDF1				PLCL1	CNTRL
CYP2U1				ATOH8	LAPTM5
YPEL2				ATP2B4	CDCA3
OPLAH				TCEANC	NFATC2
ADAMTS15				ALDH3B1	PTN
ABALON				LAMA3	NINJ2
IL18				PLA2G15	LIF
HES2				CARD9	TLR6
PLSCR4				RALGPS1	SAMD13
PCYOX1				EPOR	HTR1D
EPHX1				FAM195B	SAMSN1
FGD4				CDKN1A	RP11-545J16.1
SLC27A1				SSSCA1-AS1	CDC25A
HIST1H2BC				NTNG2	GALNT3
PEG10				SYP	OXCT1
PDK4				KLHL24	LY6K
PNMA2				HHLA1	SLC1A7
ARHGAP20				ZFP36	B3GNT7
VWA1				FNDC4	LINC01207
NR4A1				PIP5KL1	ITGBL1
ZNF837				LDHD	RP11-417L19.6
LHX6				CPE	MBNL1-AS1
DNM3				PCSK5	UHRF1
PITPNM3				EPHX1	MKI67
MATN2				ZER1	KIF18B
YPEL3				ARRDC4	AC007191.4
MT-ND6				2020-03-02	CASC8
RRAS				NEAT1_3	GINS2
PLCD3				WDR63	ARHGEF39
C1RL				RP11-1277A3.1	BUB1B
SOX4				IL18	KIAA1524
CDS1				PEG10	RAD51AP1
FAM134B				CACFD1	ZNF532
THAP8				FAM222A	FOXM1
PBX1				NAALADL2	FOXD2-AS1
HEG1				CTD-2192J16.22	MYBL2
GLIPR2				VWA1	MRM1
CTC-455F18.1				RP11-274H2.5	WDR4
HS6ST3				KIAA1161	IQGAP3
PNPLA2				SDC2	VEPH1
GCHFR				GAREM	LMNB1
RGL1				OPN3	CDCA8
KCNMB4				YPEL3	TFR2
IRF7				HIST1H1C	PLEKHG4
CRY2				LAGE3	TRIP13
SLC40A1				TESK2	OASL
MT-CYB				ALDH3A2	ARHGAP11A
KIFC2				RP11-541N10.3	CTD-2370N5.3
EBF4				CTD-3105H18.14	NUPR1
SPATA2L				PNPLA2	SASS6
SLC6A8				L1CAM	ADA
FAM210B				MUC1	RP11-488P3.1
DPYSL2				DCXR	RP11-244M2.1
TAF12				ELOVL3	GMFG
CDH24				BPHL	RP11-142E9.1
MMP24-AS1				DUSP6	P2RY1
DECR2				MIDN	RP11-335O4.3
TBC1D8				PLCD3	ABCC9
DGKQ				SLC25A42	CD274
DCXR				NLRC3	RTKN2
SLC25A42				IL11RA	RAB15
PGAP3				RP11-320N7.2	PKMYT1
PLEC				RP13-516M14.8	VIM-AS1
ABHD4				TMEM240	SNORD3B-2
ID1				CCDC85B	PTPRR
CALCOCO1				RP11-244H3.1	CDC25C
BAIAP2-AS1				STON1	SHCBP1
GDPD5				EFNA3	TM4SF19
BTD				CRAT	HOXB9
G6PD				SUSD2	AURKB
TBC1D16				HOMEZ	CKAP2L
NRXN3				YPEL2	NKX3-2
SPIRE2				MEGF8	UBE2C
CYBRD1				SLC27A1	MAGOHB
ZER1				MMP11	RP11-332H14.2
CRIP2				DECR2	SPAG5
SNX29				C14orf79	DEPDC1
HID1				ADAMTSL5	SCARNA15
CERCAM				JAG2	LAT2
MT-ND5				NME3	RP11-494M8.4
RP11-162P23.2				CLSTN3	CD83
DDAH2				MT-ND6	NNMT
FAM109A				GLIPR2	PRC1
GM2A				CYP2U1	NEK2
EHD2				RP1-153G14.4	PTGFRN
KLHL5				NOTCH3	NMU
KLHL24				KB-1460A1.5	CCNA1
SLC1A1				NRXN3	MAPK13
ERMAP				LAMA5	ANP32E
TIMP2				CNIH2	SLC12A8
LINC00863				SLC6A8	CDCA7
LHPP				TSPAN13	PTPRQ
ANO8				PLCD1	RP11-47I22.2
ITGA3				CTC-510F12.6	TMEM236
PPM1L				TMEM189-UBE2V1	NUP62CL
FTL				BSCL2	DDN
EXOC6B				TMEM8B	RP5-1028K7.2
MEGF9				GLCCI1	PDE4D
NME3				RAB40B	KIF2C
MYO1D				NIPSNAP1	ISPD
ABCA5				AR	PTGES3L
ITGB3				PCYOX1	FBXO43
FUCA1				ASIC3	NFATC1
PLD3				NUTM2D	GTSE1
AHNAK				CA14	CEP55
FAM8A1				DNAAF3	RHOJ
ITGA1				RCAN2	MCM10
SMPD1				HIST1H4H	ARHGAP11B
AGRN				RP11-111M22.2	ICK
MIDN				MYO1D	WDR62
TMOD2				MAL2	CCNA2
TTC3				OLFML2A	NALCN
MFGE8				FAM117B	BUB1
MT-CO1				ABCA5	MNS1
MT-RNR2				COL18A1	IL7
CCDC85B				TTC3	ANKRD18B
LAMB2				AF127936.9	PRIM1
				KLHL35	KIF23
				VGLL3	RAD54L
				SYNPO2	SH2D5
				MT-ND5	SERPINB2
				GPC6	USP43
				TRAPPC9	EGF
				GPR153	RP11-54A9.1
				MT-RNR2	FMNL1
				PTGES	MED12L
				CD59	SLAMF7
				RNF39	RP11-1094M14.11
				DRAP1	C1orf106
				GPX4	PSRC1
				RORB	NEK11
				SLC7A7	CT83
				JUND	RP11-132A1.4
				SEL1L3	DNAJC22
				RP11-603J24.5	DNA2
				ALDOC	KIF20A
				PLEC	PKP3
				TBC1D8	CTB-96E2.7
				BMP8B	HJURP
				ENDOD1	PDE1C
				METRNL	USP18
				RNase_MRP	MBNL3
				SYT11	SKA3
				BMF	RP11-554I8.2
				ADAMTS7	MGAT5B
				ABALON	RAD51
				NRBP2	CCNB1
				CTC-260F20.3	LRRCC1
				SLC40A1	MND1
				RECK	CCNB2
				DGCR2	DOK3
				FAM189A2	GINS1
				LPPR2	FAM27C
				CRY2	ATP2A1-AS1
				SNX29	HKDC1
				RP11-458D21.1	ACOX2
				MAP2K6	SYT1
				RP11-102N12.3	ADAT3
				S100A6	CXCL8
				THEMIS2	SUN3
				POFUT2	LIN9
				KLHL5	NDC80
				AC007246.3	RP11-262H14.4
				COL4A5	FAM83D
				HMGCL	KIFC1
				RHOB	FANCI
				KIFC2	PTGS2
				SOX4	DLGAP5
				GATS	FURIN
				ABHD12B	LOXL1-AS1
				FOLR1	HOXC6
				FAM171A2	TNFAIP3
				FAM210B	FAM169A
				RHBDF1	PRRT3-AS1
				OPLAH	DENND1B
				PLD3	WDR76
				ID1	EDN2
				TP53INP2	IFRD1
				IFI6	SLCO4A1
				EXOC6B	TCOF1
				RAB3D	RFC3
				CTIF	CNTF
				GATSL2	ITPKB
				SPIRE2	VPS9D1-AS1
				SELM	SPC24
				THAP8	POLR3G
				RHPN1	PTPRG-AS1
				MEGF9	RTKN
				DGAT1	IL27RA
				FGD4	IKZF3
				DBP	IL12A
				PKDREJ	GBP1
				MT-ND1	KAZALD1
				ZFHX2	SLC6A9
				FAM127A	OIP5
				CXADR	MCM5
				EHD2	EVI2B
				DISP2	ZBTB2
				MT-CYB	EPCAM
				GNG7	CASP1
				ACAP3	PLK4
				RP11-162P23.2	CENPW
				RP11-1246C19.1	NRK
				MT-ND4	GTF3C6
				SCEL	ERI2
				UCA1	NEK3
				TMEM47	CALB2
				NEAT1	GNAO1
				ARHGAP28	XK
				TIMP2	PRR11
				SMPD1	TMEM117
				PTPRS	CDCA5
				NR4A3	IFRD2
				RP11-823E8.3	GPM6B
				PTGS1	KIF15
				CDH24	GSAP
				EPPK1	TPX2
				RGL1	ZNF165
				FSTL3	PRDM5
				GRIK2	CHAC1
				MT-CO1	BIRC5
				BBS1	DGKE
				LINC00371	RFC4
				DYRK1B	HSPA6
				SAP30L-AS1	AP1M2
				FAM109A	PRKCH
				PBX1	CHD3
				AGRN	CBR3
				MT-ND4L	TMPO
				NR4A1	CHRFAM7A
				CHPF2	DEPDC1B
				ITGB3	NCAPG
				KLHDC1	HNRNPH3
				PITPNM3	BRSK1
				GGN	TDRD3
				PSMG3-AS1	FIRRE
				RP11-4O1.2	CENPJ
				PIP5K1C	RNLS
				GDE1	RACGAP1
				PCYT2	ZNF689
				PPL	RTN4IP1
				EVC	CTD-2510F5.4
				G6PD	TMEM63A
				TMEM132A	DDIAS
				RP11-846F4.12	C1orf112
				AC006547.13	AEN
				RP11-27M24.1	AC108142.1
				GDPD5	SGK1
				MICALL2	ZGRF1
				GM2A	TRIB3
				VPS39	DLEU2
				SOD3	SEMA3A
				EML1	NUDT17
				TMEM187	BRCA1
				ID4	FAM64A
				BAIAP2-AS1	DNMT3A
				PPM1L	PLA2G4A
				MAN1C1	MCM8
				CALCR	LUCAT1
				SRD5A3	MOB3B
				SEMA6A	ATF4
				CNNM4	DDX39A
				CD24	PHF19
				MT-CO2	C6orf141
				NPIPA5	CENPE
				STOX1	NRG1
				TOM1	CHRNA1
				MAPK8IP1	AL513523.1
				MGC32805	AL513523.2
				FAM8A1	RP11-111F5.4
				CEACAM19	ATAD5
				RGAG4	CHAF1A
				DGKQ	ANO7
				NUTM2A	CFP
				SH3PXD2B	CENPQ
				CDK18	ARNT2
				CD151	ZWINT
				PAPLN	RP11-527N22.2
				DHRS12	TOP2A
				RP11-24M17.4	SLC52A3
				BTD	CPED1
				AC074289.1	TRAF1
				PLOD2	FGF5
				GJC2	CYBB
				PBLD	ROBO3
				GRN	C15orf52
				CTSO	SENP1
				LEPR	LYSMD1
				NEK9	STAMBPL1
				ARMCX3	FAM41C
				PARM1	CENPF
				PAIP2B	CENPH
				MAP1LC3A	TOE1
				ALDH1L2	PDLIM2
				GDF11	MMS22L
				ULK1	AKAP12
				TXNRD1	F13A1
				TPTEP1	ARHGAP19
				GPR155	SH3TC1
				MSX2	COBLL1
				DGAT2	TIGD7
				CYBRD1	LRRIQ1
				MROH1	KNSTRN
				RP11-697E2.12	GDF15
				FBN1	MATN3
				MMP24-AS1	EZH2
				RP11-161I2.1	SPDL1
				VAT1	CENPK
				RNF150	ATP6V0E2-AS1
				TP53I3	GSTM1
				ZC3H6	CLMP
				LGALS3	ZNF860
				SIAE	FAM110A
				SSTR2	ASPM
				HIST2H2BE	SPTBN2
				GCHFR	RNASEH1-AS1
				SLC29A3	SH3BP1
				C1RL	CNKSR2
				EBF4	TACC3
				DNM3	CDC20
				ZDHHC24	FAM167A
				AP003419.11	EXOSC9
				PYGB	MB21D1
				CYFIP2	POLE2
				HHAT	TNFSF12
				CDS1	BLM
				LHPP	TSPAN1
				KIAA0513	WNT7B
				DNASE1L1	PLEKHA4
				RAB4B-EGLN2	PRTFDC1
				2020-09-01	TTC32
				RGL3	DNAJC17
				MEF2C	SUV39H1
				HID1	BORA
				C2orf81	METTL4
				MDGA1	C2orf88
				MGAT4B	RP11-244O19.1
				RAB6B	TCHP
				METRN	CRABP2
				PRAF2	TTK
				RETSAT	LAMC2
				TACSTD2	NAGS
				HELZ2	NUCB2
				RRNAD1	MFSD2A
				NCAM2	MECOM
				PGAP3	KIF24
				SLC38A10	MPZL3
				LRP1	C9orf91
				DDAH2	NCAPH
				GSTT2B	TMEM56-RWDD3
				RP11-1148L6.5	LIMK2
				TMEM150A	CEP152
				ANO8	RP11-458J1.1
				RP4-639F20.1	ZFP37
				TRADD	RAD51D
				SLC1A1	HES1
				C9orf172	PFAS
				GPR173	KIAA0101
				KAL1	MOK
				PTPRM	POLQ
				RALGDS	DCLRE1A
				BCKDHA	HIRIP3
				BTBD2	RBL1
				ATL1	GSG2
				CEP68	COL9A2
				ZDHHC11	NEIL3
				LINC00863	PSMC3IP
				TSPAN31	RNF43
				HTT	RP11-879F14.2
				CGNL1	EREG
				MPND	FAIM
				C11orf71	RP11-395G23.3
				RNASE4	AMER1
				CYB5D2	EME1
				CADM4	CASP10
				RP11-67L2.2	ZNRD1
				DEPTOR	VRK1
				ZFPM1	PLXNA2
				TST	RNASEH2B
				TPRN	CCDC34
				CITED2	GAR1
				PNMA2	TMEM184A
				ZC3H10	ETV4
				ARMCX2	PSTPIP2
				CPT1C	DSCC1
				ASMTL	GPR3
				PLSCR4	NGEF
				TANGO2	MCM3
				MT-ATP6	DIAPH3
				PYROXD2	PKN3
				MIR210HG	TFAP4
				RP11-54O7.14	CTC-534A2.2
				ZNF517	STYK1
				RBM43	RRM2
				PINK1	HRNR
				RP11-323N12.5	DUS4L
				ITGA3	TAGLN
				MT-ATP8	TBC1D31
				PSAP	FBXO5
				KRT19	CCDC58
				CYP39A1	FAM136A
				PNMA1	CDC7
				TLN2	NUSAP1
				MT-ND3	EPHX4
				GABARAPL1	LIPE
				PSKH1	GPX8
				HGSNAT	TIPIN
				ZMIZ2	TYMS
				TLCD2	ZBED1
				RP3-508I15.18	C17orf53
				SIPA1L2	CCDC163P
				SPSB3	ECT2
				FOXO1	ACSL5
				PCMTD1	PHACTR1
				FCGBP	DMTN
				SERINC5	POLD3
				ERMAP	KIF22
				TPCN1	NDUFC2-KCTD14
				MAN2B2	TAP2
				TMEM134	C19orf40
				GSTM3	DNMT3B
				GAS6-AS2	WHSC1
				ALAD	METTL10
				ACSF2	PLCL2
				GXYLT2	MELK
				CALCOCO1	SKP2
				DNAL4	MYB
				ING4	RRM1
				LAMB2	BRIX1
				ZNF837	NMI
				SLC2A11	TIMM10
				RNF141	BEND3
				MAN1B1	NAT8L
				NEDD9	GABPB2
				TLR5	XRCC2
				HS6ST1	KIF4A
				F11R	PHF2
				NPHP4	SKA1
				CLTCL1	DTX3
				TSPAN15	WNT3
				KCNMB4	MAD2L1
				AC114271.2	MCM2
				RP11-418J17.1	TONSL
				LINC00205	SFXN4
				MMP1	PNN
				DPYSL2	TOPBP1
				MGST3	APBB1IP
				AMN1	MTMR2
				PPARA	UBE2T
				CBLB	ARMCX4
				PIEZO1	SGOL2
				ATP1B1	SNHG17
				TMEM242	TICRR
				WBP1	PRPF40B
				MRC2	SCML2
				C19orf26	CENPM
				TSC22D2	GTF2H2C_2
				REEP2	ARMC4
				AGR2	MTFR2
				MYH9	DTYMK
				HEXIM1	EVA1A
				FAM134C	U2AF1L4
				BNIP3L	TRMT10A
				MATN2	CDC6
				ASAH1	CARD8
				CERCAM	HOXD4
				KHK	TRMT13
				MVP	RGS3
				RNASET2	DFFB
				B3GAT3	SMCO4
				ABTB1	MDFIC
				RALGAPA2	DBF4
				ICOSLG	GALNT5
				SGSH	CENPO
				TPRG1L	SAA1
				CYBA	INCENP
				TRIM62	BRIP1
				STUB1	QRSL1
				ORAI3	SFMBT1
				GRAMD2	HMGB2
				SPPL2B	ESRP2
				RASSF4	LINC01106
				TPP1	PLBD1
				RP1-140K8.5	IFIT1
				RP11-1148L6.8	LINC01123
				CCND1	MTFP1
				GNPTG	ZNF714
				SCPEP1	PCOLCE2
				NEU1	LIMD2
				PTPRA	FLG
				PDLIM1	CDT1
				ADAMTS15	TUBE1
				COL6A1	MEX3A
				HES6	NCAPD3
				CACNA2D4	MZT1
				C6orf1	UROD
				ALPP	TMEM138
				AHCYL2	RIN3
				SERINC2	GLIPR1
				ZCCHC24	KIF11
				HEXDC	PAK1IP1
				PPP1R12B	HSPBAP1
				MAN1A1	NME1
				CREG1	POLA2
				FAM212B	RP11-864I4.1
				GNAI1	CTPS1
				LA16c-380H5.5	CHTF18
				WDR19	MYO5C
				ADARB1	PHC1
				PDE4DIP	VEGFA
				RP3-425C14.4	FAM132B
				FBXL20	ZHX2
				PPP3CB-AS1	PDZD2
				YPEL5	DDB2
				CHCHD7	LA16c-60D12.2
				POLD4	CH507-254M2.2
				SLC2A13	CDK1
				IFT140	FMN1
				CTSD	METAP1D
				SUSD6	NPR3
				LGMN	LIG3
				ITGA1	DCPS
				S100A10	MYO19
				TUBB2B	NCAPG2
				B4GALT1	COA6
				CTC-455F18.1	AUNIP
				FAM161B	UBE2S
				MFGE8	ADCY7
				NAAA	KIF20B
				ATPAF2	ANLN
				ETFB	C1orf159
				GALNT10	FLVCR1
				ZNF385A	GBP3
				EPAS1	GPR160
				FAM114A1	ZNF827
				UNC13B	FASTKD1
				CHPF	GCNT2
				ARL3	QTRTD1
				HLA-E	RBM14
				HES2	NABP2
				PLBD2	EXOSC8
				FLNC	ALKBH8
				SLC9A3R2	HDGFRP3
				CD68	ITGB2
				SLC37A2	MDK
				ZFYVE1	TNFAIP2
				ADAMTSL4	ZBTB12
				KIAA0319L	PTBP2
				PGM2L1	ICAM1
				AP3S2	PRDM11
				IRF7	SHMT2
				MANBA	DOCK2
				VPS8	BNIP1
				MT-ND2	TRMU
				CTD-2354A18.1	CDKL1
				APP	TMCO4
				SBF1	CIT
				SRD5A1	C4BPB
				TMSB4X	XRCC4
				RP11-428J1.5	NHLRC2
				MAPRE3	POC1A
				CDR1-AS	CLCF1
				FKRP	MIS18A
				CYB5A	MMACHC
				PCYOX1L	LYAR
				H6PD	RAP1GAP2
				APLP2	WDHD1
				FAM134B	RBM24
				FOXQ1	EXO1
				FBXL2	EXOG
				NAGA	TTF2
				RABGAP1L	CDCA2
				CRIP2	TAF1A
				ANXA5	ORC1
				LINC00886	ATAD3A
				ADPRHL1	PAXIP1
				CEP170B	MCTP1
				TMEM159	CASC5
				PDCD4	PPIF
				ITPR1	POLA1
				INO80B-WBP1	ANP32B
				ZBTB4	DTL
				FAM134A	HNRNPM
				MAP1LC3B	MLKL
				OCEL1	SORBS3
				HMG20B	MISP
				FILIP1L	KIF18A
				UNC119	TRAF2
				UXS1	DBNDD2
				TMEM120A	KCNQ5
				KCTD11	SIX4
				RMND1	BRCA2
				GALNT2	ZNF326
				ZNF581	RBMX
				CRYL1	IFI16
				TUFT1	FANCG
				MIB2	MRTO4
				BAMBI	TMX3
				HDAC5	EIF2D
				GRINA	RP11-603J24.9
				MYL12A	RFWD3
				MAOA	RAD18
				ALDH2	ERCC6L
				SEMA3F	C19orf48
				PLEKHH3	SMC2
				STXBP1	LTV1
				GJA3	HDGF
				SH3BGRL	CCDC59
				PLCE1	FEN1
				AHNAK
				TMEM25
				SCAMP4
				PHPT1
				C9orf69
				TGOLN2
				PAQR8
				ZFYVE28
				CCDC69
				MXI1
				WFS1
				HYAL2
				ATRN
				BBS2
				BCAM
				DAG1
				ESYT1
				DCAKD
				CST3
				NBEA
				CAMK2D
				TMOD2
				HBP1
				AGPAT6
				GABARAPL2
				FAM219B
				SARAF
				TSC2
				DOPEY2
				PPAP2A
				SPTAN1
				ADAM15
				RHBDD2
				SYNGR2
				GPRC5A
				DHRS7
				DNM1
				PKD1
				ABHD15
				MXRA7
				POMT1
				PRKACB
				STX12
				C6orf89
				SCAMP2
				CD47
				BAIAP2

## Sheet: HCC-1806
JQ1		GSK2801		JQ1 & GSK2801
Upregulated	Downregulated	Upregulated	Downregulated	Upregulated	Downregulated
CTD-2207O23.3	RGS4	CTAGE4	AC243658.1	CTC-432M15.3	KRTAP2-3
AC243411.1	ANO1-AS1	AC243411.1	RP5-940J5.9	NR4A3	CYP2B6
CTD-2540B15.11	SERPINB2	RP11-514P8.6	CTAGE8	RIMBP3	SERPINB2
HIST1H4K	IL37	RP11-96O20.4	RP11-589M4.1	PALM2-AKAP2	RP11-294N21.2
AC009022.1	ST6GALNAC5	TRIM6-TRIM34	RP11-574K11.31	RP11-756P10.6	ST6GALNAC5
RIMBP3	AC243658.1	RP4-816N1.7	NDUFC2-KCTD14	RP5-864K19.6	CCAT1
CTD-2545G14.7	CTD-3074O7.11	HZGJ	RP11-649E7.5	RP4-816N1.7	AC243658.1
NR4A3	SPECC1L-ADORA2A	RP11-38C17.1	RP11-864G5.3	AC243411.1	ROBO4
CORO7-PAM16	VSTM1	RP11-706O15.7	RP11-500C12.1	HIST1H4K	SPECC1L-ADORA2A
CTD-3080P12.3	CTC-250I14.6	RP11-545J16.1	FAM225B	EEF1E1-BLOC1S5	AC008440.10
CTAGE4	GIMAP4	CTB-31O20.6	RP11-407N17.3	ART5	VSTM1
FKSG63	IL7R	AL513523.1	RP11-514P8.8	PTGER3	ATP6V1B1-AS1
EFR3B	RP11-315D16.2	AL513523.2	CTD-2540B15.7	CTD-2207O23.3	SENP3-EIF4A1
EEF1E1-BLOC1S5	NLRP3	RP11-1223D19.1	HCG25	RP11-1079K10.4	CTD-2033D15.3
NUTM2E	NDUFC2-KCTD14	RNASEK-C17orf49	CH507-513H4.1	EFR3B	RP11-649E7.5
LLfos-48D6.2	RP11-649E7.5	ARAP1-AS1	BBS1	RP5-1180E21.5	FAM157B
SLITRK3	FAM157B	RP11-203J24.9		OR2B6	RP11-464F9.1
RP11-51F16.8	RNF185-AS1			SHC2	LINC00601
RP11-108O10.8	ANXA10			RP11-44N21.4	ANXA10
ART5	KIAA1755			WDR63	KIAA1755
OR2B6	C15orf54			RP11-514P8.6	C15orf54
RGPD3	ALPL			CTAGE4	MYPN
ANKRD20A4	GRPR			RP11-160E2.6	C16orf54
WDR63	RP11-864G5.3			RP11-540D14.8	MMP9
RP11-540D14.8	RP11-500C12.1			LRRC10B	GPR113
TRIM6-TRIM34	RP11-407N17.3			ANKRD20A4	ADRA1B
RP1-125I3.2	ZFP91-CNTF			SLITRK3	RP11-864G5.3
RP11-982M15.2	HSD11B1			CTD-3080P12.3	IL7R
PALM2-AKAP2	MROH2B			RP1-27O5.3	TNFSF18
GOLGA8K	CTB-147N14.6			RSPH4A	SLX1B
LDHD	TM4SF18			B3GALT1	RP11-500C12.1
MRC2	CSF2			FKSG63	IL37
B3GALT1	KRT34			GAS1	ESM1
GOLGA8O	ZRSR1			RP11-545J16.1	RP11-407N17.3
DPYSL3	RP11-54A9.1			HOXD1	GIMAP4
NPNT	RP11-575F12.1			PLEKHB1	RP11-514P8.8
COL19A1	CTD-3214H19.16			RP11-173P15.3	CTD-2135J3.4
L1CAM	RP11-350N15.6			RP11-227G15.3	AOX1
SESN3	RP11-867G2.8			ACR	TM4SF18
AC006486.9	CAPN8			SPOCK3	CSF2
HIST2H4A	CXCL10			RP1-130H16.18	KRT34
ABAT	HSPA6			NPY1R	IL1B
GPC5	KRT1			PLCL1	CA9
FAM46C	SIK1			TMEM169	CTD-3214H19.16
MAP1A	AC055736.3			RP1-125I3.2	RP11-867G2.8
HPCAL4	KRTAP2-3			RP11-599B13.6	SP140
PRKCB	MMP3			CHST1	CXCL10
SDC2	AC008810.1			NPNT	SIK1
STOX1	AL135745.1			DPYSL3	RP11-360L9.7
TMEM151A	C6			GPC5	FOXG1-AS1
ABCA3	SLC24A5			HIST2H4A	SPANXC
CDH23	CYP2B6			HPCAL4	MMP3
RP11-996F15.6	NKX2-4			MAGEA9	RP11-310N16.1
RP11-805L22.3	STX19			MAP1A	RAET1L
MAP2	DYX1C1-CCPG1			SDC2	C6
ZSCAN23	CTD-2349B8.1			ABCA3	SLC24A5
DHRS2	ASCL2			FAM46C	GPR4
STX16-NPEPL1	CASC19			SESN3	TAGLN3
PIP5K1B	UGT1A1			PRKCB	DYX1C1-CCPG1
RP11-159N11.4	CTC-529P8.1			ABAT	CTD-2349B8.1
HIST2H4B	RP1-63G5.7			HIST2H3A	CTD-2196E14.7
PCP4L1	SELL			HIST2H3C	LINC00911
AC098617.1	SPRR1B			AC006486.9	TICAM2
RP11-347E10.1	CKMT1B			TMEM132B	MORF4L2-AS1
CTD-2538C1.2	RP11-609D21.3			KCNK13	CTC-529P8.1
SLC22A17	PDCD1LG2			COL19A1	GPM6A
LINC01419	ERP27			ZSCAN23	RP1-63G5.7
GGT7	CCAT1			PCP4L1	RP5-884M6.1
REEP1	KRT6A			TMEM151A	RP11-542C16.2
AL031777.1	IL1R2			RP5-998N21.10	DND1
HIST2H3A	TNFRSF8			HIST1H2BC	RP11-417N10.4
HIST2H3C	FAM196B			REEP1	RP11-366L20.2
ROPN1L	IL1B			CADM2	PRH1-PRR4
MATN2	C7			HIST1H3G	MUSK
HIST1H2BC	IGFBP5			SLC22A17	PTN
EPHA6	TRPV2			STOX1	PDCD1LG2
CDK5R2	RP11-488P3.1			PIP5K1B	RP11-514P8.7
MEX3B	FST			HIST2H4B	FST
PARM1	ESM1			ILDR2	C7
AGAP11	REN			HIST1H2AC	2020-03-04
KIF5C	KRT14			KIF5C	LINC00452
KCNK13	SH3PXD2A-AS1			L1CAM	LAPTM5
PTCHD2	TENM2			PTCHD2	RGS4
HIST1H2AC	NTM			RP11-801F7.1	KLK10
RP11-204L24.2	CEACAM6			DHRS2	AC007879.7
HIST1H3H	GSDMC			MAP2	HEPHL1
CASC1	KRT23			ERICH5	FAM196B
ENTPD8	IL1RL1			SYT11	NTM
RP11-428O18.6	HSD17B2			CDH23	TENM2
PCDH10	HKDC1			HIST2H2AA4	CTD-2540B15.7
RP11-81A22.5	ATP6V1B1-AS1			THSD7A	CEACAM6
FYN	S100A3			RNASEK-C17orf49	SAMD3
CAPN5	ROBO4			FYN	ANKRD1
AC091878.1	2020-03-04			PCBP3	CEACAM5
HIST2H2AA4	NAV3			ELOVL3	SERPINB7
AP000692.10	AADACL3			AC239868.2	HAS2
TMEM132B	C16orf54			AC239868.3	OASL
RP5-998N21.10	SIGLEC15			SCN3B	APOL3
HIST1H3G	ACSL5			HIST1H3H	RP11-488P3.1
PCBP3-OT1	LINC00452			HLA-DMB	RAET1E
SCN3B	TNFSF18			RP11-159N11.4	OAS2
KCNC3	AC007879.7			PCDH19	TRIML2
HOTAIRM1_4	ADRA1D			ROPN1L	VIT
NPTXR	HAS2			RGAG4	THBD
RP11-510N19.5	XXbac-BPG246D15.9			ANGPTL6	INHBA
BAIAP3	IL1A			MEX3B	CLEC2B
PRKD1	NCF2			CLGN	LTB
PCBP3	CYB5R2			HIST1H4D	FAM198B
AC005150.1	ALDH3A1			C14orf37	CTSS
RP11-20I23.1	GPX2			ENO4	HSD17B2
RP11-428J1.5	CLCA2			IGFBPL1	ZBED2
PDGFD	COL9A2			CDK5R2	NAV3
CTA-796E4.5	HEPHL1			HIST1H2BD	TNFRSF8
TP53INP1	SERPINB7			PAG1	SPP1
MAFA	RIC3			MAFA	CD69
KIAA0513	EVI2B			PARM1	REN
ID4	CEACAM5			PCDH10	SERPINF2
RNASEK-C17orf49	TGIF2-C20orf24			CAPN5	IL1A
CXCL3	KCNF1			MED12L	KISS1
HTRA1	PTX3			GGT7	RP11-350N15.6
SLC25A27	CEACAM1			RP11-805L22.3	CEACAM1
HIST1H1C	SAMD3			KIAA0513	RSAD2
WNT4	THBD			CTB-96E2.7	RIC3
VWA5B2	LTB			CPE	ADRA1D
MEGF6	SPP1			RHBDL3	CLCA2
LINC00355	MYO7B			PROX1	GSDMC
TUBA1A	ARL14EPL			NPTXR	KRT6A
HIST4H4	LGALS9C			THEGL	FLT3LG
FOXD1-AS1	KISS1			VWA5B2	NOX4
CADM2	SRGN			HIST1H2AI	RGS7
RP11-996F15.5	CTD-2033D15.2			PDGFD	HSD11B1
PAG1	AC008440.10			CTD-2538C1.2	MROH2B
TMSB15A	INHBA			RBP4	KRT23
HIST1H2AI	OASL			FOXD1-AS1	CTD-2033D15.2
GATS	ANO1			CCDC64	KHDC1L
ADORA2A	ARHGAP25			HIST1H1C	GBP3
FOXO6	SDR16C5			BAIAP3	ITGBL1
CCDC64	STEAP1			HIST1H2AG	SFTA1P
NEAT1_3	ZBED2			INA	RP11-488I20.9
C14orf37	GREM1			PKIB	COL17A1
ZNF80	S100A2			CASC1	MYT1
RP11-531H8.1	ADRA1B			PCBP3-OT1	IL31RA
PKIB	CDH5			AL031777.1	NCF2
CPE	CALML5			RTN1	S100A2
XKR5	KRT17			GRIP1	GPR110
PLD1	KLK10			KCNC3	MYO7B
KIAA1683	TM4SF19			HTRA1	RP11-80B9.1
ARHGAP4	SLC16A9			AC098617.1	SLCO1B3
SAMD4A	ANKRD22			RP5-875H18.9	PALMD
PCDH19	OAS2			FOXO6	SLC16A9
UPK2	GALNT5			HIST2H2BE	KRT81
SLC40A1	CLEC2B			ZSWIM5	CTD-2357A8.3
RP11-284F21.9	NOG			RP11-204L24.2	CSF1
RP11-174G6.5	PIK3AP1			RP11-347E10.1	KRT1
BMF	MUC16			GRIK2	SH3PXD2A-AS1
SYT12	SSTR5			BSN	KRT17
HIST3H2BB	FGFBP1			ARHGAP4	ANO7
HIST2H2BE	GAL			LINC01419	PCDHA13
LYNX1	GPR110			RP11-81A22.5	IGFBP5
CYP7B1	C20orf197			PDE2A	TM4SF1
PROX1	PCDHA13			RP11-166P13.3	ANO1-AS1
SLC41A2	RARRES3			ALDH1L1	ACP5
CNFN	VIT			AP000692.10	GSAP
HEY2	TMEM200A			CYP27A1	NALCN
FGFR3	IL12A			CLDN9	C2orf54
FAM46A	LRRC38			HIST1H3B	MKX
GLCCI1	CLMP			FAM46A	RP11-77A13.1
EPHA7	MYH15			HIST4H4	APCDD1L-AS1
HIST1H2AG	AK5			RP11-58O9.2	NRG1
NEAT1_1	COL17A1			DNM3	TNC
GLRB	TNC			FAM49A	TMEM71
SMIM14	TMPRSS11E			IFITM10	SHISA3
TMEM255A	NOX4			EPHA7	LAT2
HIST1H2BD	TNS1			GLRB	IL12A
EGR1	SH2D5			DNAH7	GPX2
EPHX2	NRG1			CADM1	TMPRSS11E
DNM3	CTB-151G24.1			SERPINI1	COL9A2
MAN1C1	TLR4			SYT12	ZNF469
LYPD6	NALCN			HIST1H2AD	KCND1
TM7SF2	TMEM71			RP11-428J1.5	KRT3
FGF18	GIPC3			TUBA1A	RP11-551L14.4
TP53TG3B	TM4SF1			XXbac-BPG308K3.6	ALPL
CSMD2	FYB			HIST1H4H	GBP1
AC124944.3	ADCY7			TMEM59L	TTC28-AS1_2
RP11-20D14.6	APCDD1L-AS1			RP11-996F15.6	CASP1
IDUA	ELFN1-AS1			RP11-196G18.22	CPED1
ALDH1L1	ZNF469			HIST1H3D	ABCC2
CROT	ANKRD1			CHST8	HDAC9
STXBP1	HAS2-AS1			PRKAR2B	BNC2
SIRT4	CPED1			SLC41A2	STEAP1
TPH2	TOMM40L			TP53INP1	TRPV2
RP11-793H13.11	KRT16			WNT4	GALNT5
TMEM59L	HRCT1			KIF1A	C15orf52
GNG7	MIR155HG			CHST2	CDH5
CADM1	PI3			CTA-796E4.5	NLRP3
CLDN9	RP11-21B23.2			CR2	RAB3IL1
YPEL1	GLIPR1			LRAT	CLMP
GSTM2	CSF1			GALNT12	PTX3
ENPP4	RGS7			TLL2	ANK2
INA	PTPRB			KIAA1683	FGFBP1
FAM212B	RP11-488I20.9			RIMBP3C	OR8G5
RP11-5A19.5	LAPTM5			MAN1C1	C20orf197
IFITM10	LRFN1			LINC00087	CASC8
SLC2A10	ZPLD1			AC091878.1	FRMD4A
CA13	P2RX5			HID1	SOCS2
GALNT12	FOSL1			BMP8A	ERP27
PCDH7	RIMS1			GLCCI1	DNAH10
LRAT	STX18-AS1			UBE2F-SCLY	ANO1
FOXD1	ELFN2			FGFR1	SRGN
AP003391.1	NAGPA			AHNAK2	ARHGAP25
AF127936.9	SYTL3			HIST1H2BJ	PTPRB
GPR146	PIWIL1			SLC40A1	ARTN
GAB3	SHH			CROT	TLR3
PRKAR2B	MMP1			PLD1	LRRC38
GNAO1	RP11-150O12.1			HEY2	TMEM200A
ACTA2	GPR3			RP11-428O18.6	RP11-803D5.1
ABLIM2	TRIML2			H2AFJ	RARRES3
GPR98	RP11-104E19.1			TM7SF2	SH2D5
NEAT1	GDF15			PRKD1	ACSL5
CXCL8	FRMD4A			SIRT4	HKDC1
KRCC1	PTHLH			IDUA	S1PR1
RUNDC3A-AS1	CEMIP			RP11-196G18.24	ADCY7
LA16c-306E5.2	LCK			CACNA2D2	VNN1
TRAPPC6A	WT1-AS			MEGF6	CSNK2A3
SLC17A7	SPOCK1			RP1-86C11.7	FAM225B
PDLIM3	RP13-463N16.6			RP11-196G18.23	RP11-32B5.8
SLC1A4	KIAA1644			PCSK5	PIWIL1
LYRM9	GTF3C6			RP11-284F21.9	ADAT2
NGFR	SERPINF2			DIRAS1	IFI44
CNTNAP2	SHISA3			TJP3	LIMS2
RP11-196G18.24	SFTA1P			ENPP4	CFH
HIST1H3B	ABCA10			SLC17A7	DGKG
RP11-758H9.2	KRT81			PEG10	GREM1
BEND6	SOCS2			FOXD1	KRT14
ABCB1	ABCC2			ENPP1	MUC16
CACNA2D2	CTSS			AC010168.1	HAS2-AS1
RAB26	LAT2			ID4	KRT16
UST	EMP1			ARSD	PADI1
TLL2	CTD-2357A8.3			RP11-174G6.5	GOLT1A
NUTM2D	XDH			STXBP1	ANKRD2
SLC25A42	DGKG			CYP46A1	GRPR
CHKB-AS1	WNT10B			MATN2	NEXN
FGFR1	MYPN			COL5A3	ALDH1A1
TP53TG1	ADORA1			GPR37	MIR155HG
DHRS12	LINC00941			LINC00638	RP11-553L6.5
HIST1H4H	GPR115			HIST1H2AE	TOMM40L
VASH1	EDN1			UPK2	BDH2
ENPP1	GBP3			GSN	LOX
LINC00923	CD274			ELOVL4	ABCA10
ZNF837	MATK			KRCC1	HOPX
SH3D21	FAM171A1			RET	RP11-575F12.1
ADAMTS7	SLCO1B3			CYFIP2	BTN3A2
WNT6	ARTN			GRM4	EVI2B
TJP3	VEPH1			GNAO1	CALML5
NCAM1	ADAM19			LINC00355	FAM171A1
LAMP3	CTC-246B18.8			LY75	LCK
ASB16	ALPP			FAM212B	TM4SF19
BMP8B	FBXL13			DLX3	GPSM3
RP11-403B2.7	TMEM229B			PPM1H	WDR66
HIST1H2BJ	KLK6			SMIM14	AP001505.10
BSN	NRROS			RP11-401P9.4	ERAP2
PLAGL1	C15orf52			YPEL1	FAM131C
GRIK2	RAB3IL1			PCDH7	PRDM13
CTD-3014M21.1	PHACTR3			TMEM86A	LGALS9C
MXD4	RP11-78C3.1			FGFR3	QRFPR
H2AFJ	RP11-384P7.7			GNG7	ANGPT1
BMP8A	RP11-993B23.3			ATP1B2	AP000688.29
JMJD1C-AS1	PCDHB6			NGFR	DOK7
HID1	BATF3			2020-03-03	TMEM51-AS1
MAK	S1PR1			HIST3H2BB	IL1R2
NEO1	GALC			TMEM255A	SYTL3
ID2	ACTBL2			TSPAN33	KCNF1
GSN	MLKL			AC138374.1	SYDE1
EML6	IL31RA			GATS	CYSRT1
ADAM22	PRDM13			CNFN	MOK
HSD17B1	IL1RN			AGAP11	EMP1
CUL9	SLC6A15			NCAM1	RPS6KL1
RP5-968P14.2	C10orf25			F8	S100A3
DLX3	RGCC			CA13	SLC38A5
PEG10	LHX9			MAPT	IFITM1
RP11-196G18.23	NRP1			RP11-565P22.6	CMPK2
AC136616.1	NEXN			ITGA11	SERPINB13
TTLL1	PCDHA7			CCDC87	WNT5B
TSPAN33	ANGPT1			TTLL1	SSTR5
RP11-196G18.22	PADI1			GLTPD2	FMNL1
KSR2	DSG3			ITPR1	SEMA3D
PCSK5	DNAH10			CYP2U1	GLIPR1
LARGE	LOX			RP4-761J14.8	XXbac-BPG246D15.9
HBE1	WDR66			ID2	VEPH1
ENPP5	SENCR			ADAM22	PHACTR3
KLHL22	MMP9			PIWIL4	NRROS
ABCA5	ALPPL2			XXbac-BPG308K3.5	KRT78
KCNMB4	SH3TC2			TMEM47	TMEM92
MAP1B	PALMD			NUTM2D	PRKCQ-AS1
RALGPS1	SYT14			CYP7B1	CYTH4
ATP1B2	RYR2			EOMES	CYP27C1
PNRC1	CMPK2			LARGE	ARL14EPL
ID1	ALPK3			NEO1	PRRT3-AS1
CYP2U1	SLC12A8			CD177	GTF3C6
2020-03-03	HDAC9			HIST1H4I	EDN1
LRRC73	LINC00601			SIPA1L2	CTB-151G24.1
ABCA7	BNC2			ADAMTS7	BATF3
ARSD	OSCAR			BMP8B	RP11-150O12.1
CYS1	DUSP2			ATP6V1B1	MACC1
AK7	ADAT2			EPHX2	AC098823.3
SLFN5	TMC5			FOS	AK5
KCNN2	BRSK1			FGF18	P2RX5
ELF3	CYP27C1			ABCA5	MGLL
NUTM2A	ERG			ENPP5	SIGLEC15
ADIRF	RIN2			NRG2	RIN2
FAM102B	CNIH3			BMF	LINC01204
H1F0	PRRT3-AS1			ADIRF	HMGA2
RP11-81A22.4	CTD-2116N17.1			TRAPPC6A	PNPLA5
RP11-206M11.7	ESX1			LYNX1	ELFN2
TPPP	C17orf99			RP11-793H13.11	RP11-554I8.2
ZDHHC11B	EPSTI1			RP11-531H8.1	LINC00941
CTB-55O6.8	CASC8			KLHL24	CD274
SIPA1L2	VNN1			HIST1H2BG	SLC12A8
ELOVL4	KCNMA1			NDUFA6-AS1	TLR1
RP11-226L15.5	RAET1E			POU3F1	LIF
AHNAK2	GSAP			RP11-23J9.4	TNFRSF14
PLD3	RP4-576H24.4			KCNJ2-AS1	PEAR1
TMEM86A	SMAGP			HIST1H3J	RNASE7
SKIDA1	C2orf70			PCSK1N	CACNG8
TINCR	PLCXD3			CSMD2	RAPGEF4
ZNF804A	TSPAN18			ZNF80	RP13-580F15.2
CYP46A1	SLC20A1			ABLIM2	WNT2B
HES6	RIMBP2			MSR1	APOL1
ILDR1	LYPD3			TRIM36	PIK3AP1
SULT1A4	ECM1			PDLIM3	RP11-78C3.1
SATB1	TMEM156			ALDH1A3	TRIM16L
PRKACB	THBS1			SLC1A4	OSCAR
CYFIP2	LY6K			TMEM150C	UNC13D
HIST1H2BG	FRMD3			C5	LRFN1
TRIM62	PORCN			ILDR1	WNT10B
FOS	FLI1			PLD3	GAL
MTHFR	FMNL1			SLC2A10	XXbac-BPG252P9.9
TP53I3	HS3ST3A1			RP11-403B2.7	EPSTI1
SEMA6C	KCNJ15			HIST2H2BF	CD37
GATM	METAP1D			CA8	VEGFC
ZCCHC24	PRAME			RP11-298I3.1	ELFN1-AS1
LINC00863	DBNDD2			S1PR3	THBS1
MEF2BNB-MEF2B	SERPINB13			EGR1	IL23A
RCBTB2	KCNJ12			GATM	DEF6
BASP1	RP11-588K22.2			EML6	ZNF532
AC010168.1	KCTD15			MAK	FOSL1
EML1	MYEOV			TPPP	NRP1
H2BFS	WNT2B			RP11-363E7.4	SENCR
CHST2	CLCF1			RP11-20D14.6	MYRF
FEZ1	SYNDIG1			CTC-463A16.1	MATK
GRAMD2	GOLT1A			PNRC1	RP11-104E19.1
KLHL24	AKR1C2			VIPR1-AS1	SAMD10
ALDH1A3	RP11-18H21.1			PRKACB	FGF2
HIST1H4I	WT1			GSTM2	DBNDD2
POU3F3	NGF			SLFN5	RBM24
IL15	RP5-940J5.9			BCL6	TMEM229B
DENND6B	CYSRT1			RASD2	IKBKE
MAPRE2	LRFN4			LYPD6	SMAGP
ORAI3	RP11-166D19.1			PADI2	FBXL13
PTPN6	C3orf33			MXD4	IFIT1
MSR1	NDRG4			RP11-66B24.9	TLX1
CLU	RP11-97O12.7			C16orf71	PDZD2
ISYNA1	TRABD2A			KSR2	ZFP37
ALDH5A1	MYRF			SHISA2	LRFN4
TIGD3	STEAP1B			HPGD	AADACL3
C1QL1	DUSP9			EPHX1	CCNA1
HIST1H2BH	RP4-738P15.6			MTHFR	ZNF32
C6orf226	INPP5D			FAM171B	MLKL
RP11-946L20.2	GJB3			NEAT1	TMEM52B
FLJ37453	ITGBL1			KLHL22	APOBEC3G
MEF2C	LTBP2			OR56A3	ELMOD3
TRIM36	TRIL			PPM1L	LRRC2
RASD2	VEGFC			MAN1A1	STEAP1B
ARID5B	RPS6KL1			UST	NOTUM
PHYH	PLD6			C14orf132	IL27RA
CRYL1	TRIM16L			HIST1H2BH	TMC5
KLF3-AS1	DEF6			MAPRE2	GOLGA7B
MYLIP	MACC1			TIGD3	EMR1
PCSK1N	RP11-890B15.2			ZCCHC24	PTHLH
FAM171B	COL13A1			SSPN	RP11-890B15.2
LAMB2	RP11-554I8.2			ACSL1	IGF2
SNORD3B-1	HS3ST1			TP53TG1	SLC6A9
PPM1H	HK2			TMSB15A	FABP6
ACSBG1	HS6ST2			BAI2	STEAP2
PCAT6	CCNA1			FAM184A	NAGPA
SYNM	ANO7			CHKB-AS1	LOXL1-AS1
IL11RA	ANK2			NUDT11	XDH
TDRKH	CTD-2008P7.9			ATP8A1	PRSS23
CEL	KCNH2			FAM227B	ANKRD13B
TLL1	MOK			SBK1	SEMA4A
ITFG3	ZNF532			PHYH	FAM156B
RP3-395M20.12	TMPRSS13			KHDRBS3	MTMR2
ZSWIM6	CACNG8			HIST1H2BK	GPR87
RPS6KA2	LOXL1-AS1			SYNM	C1QTNF6
HCFC1R1	LIF			RP11-758H9.2	COA6
SOWAHB	NAGS			CUL9	AC009133.21
TMPRSS15	ETV4			SLC25A42	MVB12B
RP11-363E7.4	BCAT1			GSTM3	MT1E
S1PR3	ANKRD13B			RP4-785G19.5	HAPLN3
AKR1B15	ARMC4			AC135048.13	PHEX
P2RY6	SEMA3D			MYLIP	SH3TC2
BAI2	RBM24			ITFG3	ADAMTS16
RALGAPA2	GPNMB			SPNS2	TOX
CITED2	TMEM92			EML1	CTC-246B18.8
ACSL1	RP4-568C11.4			PCAT6	FHAD1
ZC3H10	VANGL2			RALGAPA2	ADAM19
AC024940.1	IFI44			NUTM2A	ITGA4
C2orf81	IL23A			SULT1A4	BCAT1
MMP11	TRIB3			ABCA7	RP11-277P12.20
NDUFA6-AS1	CFH			RP11-226L15.5	NOG
CLEC11A	BDH2			MAP1B	ECM1
CTD-2228K2.7	AMIGO2			ZFHX2	MTL5
EPS8	TMC8			NKX6-1	IL1RL1
2020-09-03	RNASE7			UNC5A	ANXA3
RP11-539I5.1	POPDC3			FAM102B	AXL
MANBA	RP13-580F15.2			ASS1	DSG3
GSTZ1	FUT3			RUNDC3A-AS1	SYNDIG1
NANOS1	IL6R			SAMD4A	VANGL2
C1orf226	DOK7			MANBA	ZPLD1
RP11-67L2.2	HMGA2			MMP16	GJB3
SLC30A3	IL27RA			SOWAHB	PCDHGA1
CTD-2246P4.1	SEMA4A			RP11-731D1.4	FIRRE
ANKRD20A1	RP11-32B5.8			H1F0	BTN3A3
KHDRBS3	ACP5			TENM3	TRABD2A
EPHX1	RP5-1159O4.1			LAMP3	FAIM3
PQLC3	KRT4			BEND6	KCNMA1
BCL6	RP11-212P7.3			ADPRHL1	ADAMTS6
HEXDC	RGS14			TSPAN12	RGS14
SCHLAP1	ZNF32			RP11-206M11.7	TNS1
NOS1AP	COA6			LTBP1	SHH
RFX3	GNAL			DHRS12	GALC
RP11-32B5.7	GPR87			LYRM9	POU6F1
CCDC92	TLR3			FEZ1	RIMS1
RGL1	LPAR1			RALGPS1	TM4SF19-AS1
MYO18B	IGF2			TRIM62	PRR34-AS1
TESK2	SPTBN2			BACE1	NRG4
FIG4	FAM69B			ADSSL1	ZNF618
SAT1	GLT8D2			ABTB2	ANKRD65
SLC30A4	FOXA2			ATP2A3	TMEM156
ATP2A3	RP11-618P17.4			C1orf226	HYI
IDH2	OAS1			ZSWIM6	SPOCK1
RP11-284F21.10	F3			C1QL1	C19orf83
HIST3H2A	SLC7A2			ISYNA1	ARMC4
NUDT11	PEAR1			SLC2A13	NGF
PNPLA2	PRKCQ-AS1			SLC30A3	IFITM2
PCYOX1L	GOLGA7B			AC068533.7	LINC00152
DCXR	FAM131C			RCOR2	HSF2BP
ZER1	SERPINE1			HR	EMP3
TENM3	SLC6A9			VIPR1	LPAR1
CRISPLD2	IFRD2			MMP11	KCTD15
CDKL5	KCNQ5			ACER2	GDF15
SH3BP2	MFAP5			ZC3H10	MYEOV
UBE2D4	PDZD2			EPPK1	KIAA1644
TRPC1	LINC00152			ZNF837	MIR4435-1HG
TMCC2	PEMT			FAM222A	SYT16
ACSF2	FJX1			RP5-968P14.2	E2F2
FBN1	MIR4435-1HG			TINCR	CDC42EP5
GSTM3	MTL5			ZER1	RP11-506M13.3
ABTB2	UPP1			LZTS3	ADAM8
ATP8A1	PIK3C2G			CTH	MPP4
LZTS3	MTMR2			RP11-46H11.3	TSPAN4
GLIPR2	IL15RA			GPR114	ZNF630
SBK1	IL20RA			EPS8	PRRX2
ZNF76	ISG15			ORAI3	AC055736.3
CEP19	MGLL			RPS6KA2	B3GNT7
APLP1	ADAMTS1			HSD17B1	ADORA1
XXbac-BPG299F13.17	HHEX			AHR	HNMT
CCS	WNT5B			VASH1	SCMH1
MALAT1	NPAS2			EFNB2	RHBDL2
CXXC5	AADAT			PCYOX1L	COL27A1
SLC2A13	MAGEA2B			AK7	PRAME
JUND	IL20RB			FNDC1	FYB
IRF7	CDC42EP5			HIST1H3A	UPK3BL
SAMHD1	SLC7A11			CRISPLD2	SLC7A2
RECK	SLC10A4			POU3F3	BTN3A1
PPM1L	CSTA			LINC00923	PRRT1
CGREF1	GAREML			NR3C2	RIMBP2
LFNG	HSF2BP			RGL1	IL15RA
NR5A2	VGLL1			GPR98	PON2
SERPINB1	EN2			CNGA1	C1R
KIT	ERAP2			SSSCA1-AS1	GLT8D2
ZFYVE1	ANKRD65			PNPLA2	FUT3
ROGDI	STC2			SLAIN1	APOL6
SORBS1	SIRPB1			H2BFS	TRIB3
TCL6	SLC19A1			SEMA6C	PARP3
UNC13B	SYDE1			AMN1	STX18-AS1
EPPK1	BTN3A2			TRAPPC9	RASSF2
ATG16L2	HOXA11			RP5-1125A11.7	GPRC5B
EFNB2	CISH			RP11-203J24.9	ANKRD22
FAM214A	ITGB2			FIG4	CLCF1
FGFR2	AQP3			SNORD3B-1	COL13A1
ITPR1	APOBEC3G			SCCPDH	KCNQ5
RRNAD1	MDFI			KCNMB4	TGM2
PGM2L1	NCKAP5			UNC13B	F3
FAT4	SFXN4			MYO18B	FLI1
PBX1	EMP3			CXCL8	SLITRK5
GATA6	FLT3LG			MYH14	PEMT
PBXIP1	C1QTNF6			SAMHD1	TGFB1I1
CEP68	MVB12B			SORBS1	MTMR11
RP11-212P7.2	NTSR1			ALDH5A1	AMIGO2
RP11-66B24.4	TSPAN4			BFSP1	SYT14
AP1G2	CCDC58			SNORD3B-2	RP5-1159O4.1
CALCOCO1	RIN3			ACTA2	HOXD10
MMP16	RP11-506M13.3			TLN2	NKX2-8
ACER2	ANTXR2			ZFYVE1	PPIL3
TRAPPC9	F12			GAREM	DUSP9
AC093323.3	ARHGAP24			AC136616.1	RP11-97O12.7
TP53INP2	PDGFB			MIDN	METTL21B
KCNS3	H2AFY2			SERPINB1	VGLL1
NTN1	PITPNM2			SATB1	PIK3IP1
MCAM	IKBKE			LINC00863	MFAP5
HIST1H2BK	ADAM8			ID1	RP11-618P17.4
USP11	AC055736.1			PLAGL1	RUNX2
BACE1	NAT8L			IGFBP2	LGALS1
BBS1	ALOXE3			RP11-817O13.8	SREK1IP1
ALDH6A1	GPR39			CLU	OAS3
FAM195B	CCDC80			DCXR	RP11-18H21.1
TNFAIP2	C1orf116			C2orf81	POC1B-GALNT4
H6PD	PON2			USP11	OLR1
ASS1	RFTN1			APLP1	AMZ1
FAM222A	PLAUR			PTPN6	MYH15
AHR	AEN			FBN1	IFIT2
MAN1A1	WISP3			TPH2	LY6K
MYO1D	SLC35G1			P3H1	IL17RE
ACBD7	SOHLH2			UNC5B	LINC01537
RAB11FIP4	AGPAT9			KRT8	CTAGE8
TAF12	E2F2			DLX2	TRIP6
ARSA	ITGB6			RP11-81A22.4	ABLIM3
CCDC64B	SOX7			HES6	SYK
PDE6D	TRIB2			ACSF2	GPR115
LHPP	MCPH1			CEP68	PDGFB
GOLGA8B	PIGB			ELF3	KCNJ12
MGAT4A	H19			RP11-734I18.1	ALKBH8
PPP1R14C	VEGFA			AF127936.9	TMPRSS13
TST	HNMT			PIK3R3	IL6R
FERMT2	DSCAM			CEP85L	RP11-1103G16.1
ATF7IP2	MINOS1-NBL1			NOS1AP	DNAJC17
CYB5D2	ABCC4			HIST1H4J	RP11-259K5.2
PKD2	TYW3			DACT3	PIK3C2G
DAK	PRSS23			STRADA	PCDHB6
NRGN	TNFRSF10A			DIXDC1	C1orf116
SLFN11	TDRD3			PQLC3	RP3-461F17.3
TXNIP	APOL6			SCGB3A2	C2orf70
TTC3	NRP2			CCDC92	C3orf33
PSMD5-AS1	ZNF618			RAB26	LYPD3
CREG1	TFAP4			N4BP2L1	AC006273.5
SEMA5A	ADTRP			KDM7A	NLRP11
	XXbac-BPG252P9.9			GRAMD2	SIRPB1
	WNT7A			GLS2	MDFI
	ZMYND8			GLIPR2	ZBTB12
	TIMP1			PGM2L1	JPH2
	LAD1			RP11-539I5.1	IFRD2
	B3GNT7			MCAM	ITGB2
	SREK1IP1			PDE6D	IFIT3
	TYRO3			ABCG1	ZNF358
	CLPP			AGR2	TRIM14
	RHOBTB1			EPHA10	CERKL
	AMZ1			IDH2	COQ3
	KLF11			RRNAD1	SLC7A11
	ADAMTS6			CDC14A	PAPL
	JADE2			TP53I3	TRIL
	PARP3			HIST3H2A	SOX7
	TMEM51			TSPYL2	FAM69B
	EVA1A			RP11-67L2.2	OAS1
	ZNF689			ANGPTL4	DUS4L
	MALL			MPP7	GAREML
	UFC1			RP11-66B24.4	KLK6
	KYNU			SLC30A4	DAGLA
	ALKBH8			RAB4B-EGLN2	CSTA
	PAX7			HCN2	AMER1
	ADRB2			TRPC1	SPTBN2
	ELMO1			IQCD	NUAK1
	FAM83A			REEP6	PCDHB16
	MYC			SKIDA1	KCNJ15
	C2orf47			CNNM4	MRPL23
	RTN4RL2			FA2H	RAPGEF3
	NR1D1			TMEM45B	GPR3
	RP11-132A1.4			FAM214A	MDFIC
	GJB5			CA2	RP5-940J5.9
	ZBTB2			RRM2B	RGCC
	TRIP6			2020-09-03	EGLN2
	CCDC86			ZDHHC11B	ZNF689
	ELFN1			CABYR	AGER
	SPRY4			RP11-284F21.10	CBR3
	TRPM2			HCFC1R1	TUBB8P7
	TRIM14			RP11-69I8.2	CA11
	MDFIC			CLDN3	RIN3
	COQ3			SCHLAP1	ARHGAP24
	BEND3			BASP1	RP11-161M6.2
	RNASEH1-AS1			CTD-2058B24.2	CARD6
	PGF			MMP17	RP11-166D19.1
	RASSF2			MINPP1	PVT1
	RCAN1			PIGH	ALG14
	CCDC59			ABCC3	INHBB
	POLR3G			TLL1	HS6ST2
	TRAPPC13			CALCOCO1	TLR6
	TTC27			PNPLA8	LACE1
	ENG			ESPN	CDKL2
	ALG14			NUDT7	PDPN
	CMTM7			SNHG14	DDX60L
	APBA2			TST	BNIP1
	ADORA2B			PPM1J	PITPNM2
	PPIF			CRYL1	F12
	HAS3			MMP15	ZNF860
	SIRPA			CTD-3074O7.11	RP11-500C11.3
	GATB			HSPA4L	C3
	EGLN2			FAM134B	FJX1
	TACO1			CYB5D2	ZMYND8
	KRT5			SRD5A3	SLMO1
	IFIT2			HEXIM1	MT1X
	PPARGC1B			CEBPA	KRT4
	OCIAD2			KIAA1324L	COL5A2
	GPRC5B			TDRKH	JAZF1
	HYI			CCS	KCNH2
	DUSP4			C6orf226	C2orf47
	DYSF			CTD-2354A18.1	ABCC4
	JPH2			KCNS3	RP11-37B2.1
	LMO2			RNF128	JADE2
	IFITM2			CREG1	ERAP1
	RP3-461F17.3			SYTL2	CCDC80
	FAM136A			DAK	GNG4
	HTR7			CEP19	TMC8
	MICAL2			PBXIP1	COMTD1
	ADM2			RFX3	NMU
	KANK1			FAM161B	SLC19A1
	ITPKB			TAF12	DOCK10
	SLC45A3			MALAT1	SEMA6B
	SPHK1			KDM5B	GNB3
	CLN3			SLC6A17	GPNMB
	UNC13D			DENND6B	ZBTB2
	NUAK1			H6PD	NAGS
	RRS1			IQSEC2	ZDHHC2
	BRIX1			PCDH9	NDRG4
	STEAP3			C4orf29	NEK3
	IRAK1			TARSL2	TMEM27
	C2CD2			ZNF610	SLC6A15
	INHBB			P2RX4	CEMIP
	LAMC2			RP11-297P16.4	HOXD4
	CD68			FAM195B	RAB27A
	SLITRK6			SERINC5	KLF11
	SYK			CTSV	MSANTD3-TMEFF1
	PDPN			OCEL1	H2AFY2
	EFHD2			NATD1	PORCN
	MRPL3			TTC3	SLC20A1
	PIGK			ESRG	METAP1D
	PPAP2C			UBE2D4	TYRO3
	LARS2			PLCG2	LTBP2
	TGFA			NRIP3	WISP3
	OAS3			TMPRSS4	ISG15
	APOBEC3C			CTC-455F18.1	MZT2A
				FZD1	FBXO4
				TTC12	PLXNA2
				PBX1	HS3ST1
				TESK2	TDRD3
				BMP6	ROBO3
				SH3D21	ERCC8
				LFNG	IL1RN
				CXXC5	RP11-332H14.2
				ASRGL1	ZNRD1
				CTD-2619J13.9	DMBX1
				PEX6	MSI1
				OLMALINC	ALKBH3
				MYCL	SLC4A3
				HCP5	HOXA11
				SEMA5A	AC008440.5
				TMPRSS15	AGAP2-AS1
				ALDH6A1	NDUFC1
				ACYP2	ZNF219
				BEX5	PLAC8
				CDKL5	TMEM51
				MYO1D	RP4-568C11.4
				ATP6V1C2	TMEM147-AS1
				ERVH-1	TACO1
				RECK	LTBP3
				CLEC11A	SFXN4
				RAB6B	BEND3
				GXYLT2	WNT3
				CKB	TFAP4
				AC124789.1	MMACHC
				NEK9	SLC2A3
				NEU1	PCDH18
				TP53INP2	PCBD1
				ARSA	NEK11
				EDA	NFASC
				HELZ2	AGMAT
				BTG1	CLPP
				RP11-498C9.2	CISH
				LEPR	CH17-360D5.3
				VASN	SOSTDC1
				DOPEY2	HK2
				NSF	FOXA2
				TMEM175	HS3ST3A1
				LAMB2	IQCJ-SCHIP1
				TECPR2	UPP1
				CITED2	KLF7
				MGAT4A	C1orf159
				HHLA1	FAT2
				ENDOD1	KYNU
				RGMA	TMEM173
				CCDC69	AEN
				DGCR6	ZNF583
				RAB11FIP4	TMEM40
				PKD2	CALML4
				NANOS1	MGAT5B
				CXorf57	ALKBH4
				FERMT2	TYW3
				NOP14-AS1	SIRPA
				LINC00657	TNNT1
				HHLA3	CCDC59
				HIVEP2	RP11-683L23.1
				RCBTB2	PLCXD3
				PAIP2B	ALDH1B1
				ZNF76	DNAH5
				ADARB2	CDC42EP1
				ZNF804A	RTN4RL2
				ITGA3	AADAT
				NUP50-AS1	FRMD3
				TUFT1	NHLRC3
				FOXRED2	RNASEH1-AS1
				CYP1A1	UFC1
				AC025335.1	EN2
				PGBD2	KLF2
				RP11-418J17.1	CCDC58
				ARID5B	CHMP6
				RP11-256I9.2	DUSP2
				OPLAH	KIAA0195
				AAMDC	RYR2
				ZKSCAN2	TRHDE-AS1
				ABCD3	ELMO1
				ARHGAP26	MSANTD3
				MAGED4B	WT1
				NEBL	RCHY1
				SLC47A1	IL22RA1
				ZNF333	KRT5
				CDKN1A	TAP2
				DECR2	ALPP
				VGLL3	TMCO4
				MCF2L	ITGB6
				SLC25A1	LSM5
				C16orf58	LRG1
				TAX1BP3	TLR4
				SAT1	PER3
				BRD2	PLD6
				RP11-946L20.2	CLDN11
				QSOX1	SLC16A1-AS1
				SLC27A2	LMO7
				GABRP	PIGB
				ZC3H6	SORBS3
				USP20	KANK1
				LYRM5	C2CD2
				FGFR2	RTN4IP1
				LAGE3	WDR74
				AC011043.1	PDK1
				TMEM2	ACSS1
				PTPN13	TMEM184A
				ALAD	ADTRP
				RCN3	MAGOHB
				RP11-212P7.2	HSPB8
				NAGA	SLC9A8
				TSPAN13	CMTM7
				HOMEZ	P2RY2
				ACADVL	CDKAL1
				EPHA4	ADM2
				DGAT1	KIFC3
				AC093323.3	B4GALNT1
				FAM127A	PARP9
				PEAK1	TRMT13
				MTFR1L	APBA2
				ACACB	GAR1
				CDON	NELFCD
				TRIM29	MAP3K10
				DOK4	UBE2L6
				ZYG11B	DMTN
				BCL2L11	RPS10-NUDT3
				GLUL	L3MBTL3
				ATF7IP2	NFIC
				EPM2AIP1	AKR1C2
				PTPRS	KAT2A
				TBC1D9	FAM204A
				GLCE	DFFB
				CYP1B1-AS1	LINC01503
				CBLB	ADAMTS1
				ALDH4A1	S1PR2
				GDA	TRANK1
				MFAP3L	EIF2D
				SFI1	NTAN1
				FOXC1	HDGF
				PC	TFPI
				TSIX	ETV4
				CPEB4	CDKL1
				DNAJC6	PROCR
				EVI5L	HHEX
				DNAJB2	SERPINE1
				TEP1	TXNRD2
				JUND	PARP10
				SPPL2B	NME6
				RABGAP1	RNF214
				GDE1	CLN3
				PPP1R13B	MRPS15
				ITPR2	ARMC6
				FOCAD	ZNF512
				NEDD9	SYNE1
				PCYOX1	EFHD2
				CBX5	SLC35G1
				CIRBP	BRIX1
				JAK1	SERF1B
				POLR2A	MSRA
					IRAK1
					ADRB2
					CRYZ
					TRIM16
					ATAD3B
					SYNE3
					CAV1
					TSEN15
					SH3RF2
					TBX1
					POLR3G
					ZCCHC4
					MEX3A
					SCARA3
					PSMB8
					KIAA0040
					APOBEC3C
					USP21
					ANK1
					SLC25A43
					FAM136A
					MRPL3
					IPO8
					PANX2
					DLG3
					GPR39
					SMARCAL1
					MRPL11
					MCPH1
					TLDC1
					AC055736.1
					DCLRE1A
					KLF6
					LARS2
					MLLT11
					CCDC86
					CALD1
					TRPM2
					STEAP3
					CFLAR
					RAB29
					TIMP1
					STX10
					H19
					SMYD5
					CD109
					MB21D2
					MYC
					PPP1R14B
					DDX39A
					SLC37A1
					ITPKB
					ETS1
					PPP2R4

## Sheet: SUM-159
JQ1		GSK2801		JQ1 & GSK2801
Upregulated	Downregulated	Upregulated	Downregulated	Upregulated	Downregulated
DKFZp434P228	RP11-498C9.2	RMRP	RNase_MRP	AC005786.7	RP3-430N8.11
CTD-2207O23.3	AL158801.1	CTD-2207O23.3	RP11-574F21.3	CTD-3074O7.11	SLC1A7
MAGEA9	RP11-277P12.6	RP11-1012A1.4	RP4-622L5.2	CH507-9B2.4	LINC01444
NPIPA2	SLC1A7	RP11-109D20.2	RP11-552F3.12	CH507-528H12.1	RP11-51F16.8
RP11-109D20.2	LGALS12	DKFZp434P228	RP11-1275J23.2	TBC1D3	CLEC3B
AC001228.1	RP11-51F16.8	AC068831.15	RP5-1180E21.5	CTD-2207O23.3	AP003419.11
AC005786.7	RP11-24N18.1	CTD-3214H19.4	RP11-63M22.2	ARL2-SNX15	ACADL
TBC1D3	FMO2	RIMBP3C	CTD-2135J3.4	PI3	RP5-1180E21.5
FCGR1A	RP11-350J20.12	PPAN-P2RY11	RP11-20I23.1	RIMBP3C	AS3MT
RP11-447L10.1	TICAM2	GAGE12J	TUG1_3	MAGEA9	SSTR5-AS1
RP11-1012A1.4	MDFI	RP1-261G23.7	SPECC1L-ADORA2A	DKFZp434P228	MDFI
TREM2	CORO7-PAM16	AC005786.7	CTD-2542C24.5	RP11-96O20.4	GP1BB
RP11-548K23.11	CSF3	TRIM6-TRIM34	RP11-449P15.1	RP11-195F19.30	DMRT1
RP11-649E7.5	DMRT1	TNFSF12-TNFSF13	RP5-940J5.9	HSD3B1	RP11-63M22.2
AC068831.15	ZFP91-CNTF	PIGY	RP5-1172N10.4	AP000350.10	AC073333.1
AC092620.2	RP11-500C12.1	RP11-6O2.4	AC084219.4	RP11-649E7.5	PTPRQ
AMIGO3	RP11-63M22.2	CTD-2542C24.3	RP11-463O12.3	TREM2	RP11-184M15.1
PIGY	AC005256.1	C4B_2	RP11-513I15.6	NPIPA2	TNFRSF14
RP1-59D14.1	KLF17	UGT1A7	AL158147.2	XXbac-BPG252P9.10	TBC1D3I
RP5-850E9.3	TBC1D3I	GPR146	MUC19	RP11-447L10.1	KB-1572G7.2
RP11-854K16.4	TUG1_3	MGAT3	PTPRC	RP11-109D20.2	XXbac-BPG246D15.9
AP000350.10	COL21A1	CDRT4	RNA5-8S5	SLC22A17	NFATC4
RP11-498C9.3	RP4-755D9.1	RP11-514P8.6	KDR	ST20-MTHFS	SYT8
RP4-761J14.8	ATP6V0D2	SCARA5	KCNB1	CTD-2542C24.3	TUG1_3
GPR146	PRTN3	RP11-574K11.31		FCGR1A	COL21A1
SCARA5	RGS4	PLIN1		RP11-227G15.3	RP11-514P8.7
DPYSL3	KLRK1	CREB3L3		C10orf32-ASMT	PRTN3
HIST2H4A	SPECC1L-ADORA2A	AQP3		RP11-854K16.4	CTD-2542C24.5
L1CAM	GPR162	PRG4		RP11-1012A1.4	CTD-2323K18.1
EFR3B	LYPD6B	RP11-253M7.1		IGSF23	RP11-12J10.3
RP11-196G11.1	CTD-2542C24.5	GPR56		RP11-108O10.8	KCNT2
RP11-173P15.3	POSTN	SLX1B-SULT1A4		RP11-123K3.4	RP11-807G9.2
RP11-196G18.3	RP11-54O7.1	C22orf23		RP4-594I10.3	RP5-1172N10.4
HIST2H3A	RP11-12J10.3	HIST2H4A		SCARA5	ITGA10
HIST2H3C	RP5-1172N10.4	GNAT3		DPYSL3	TDRD9
CDRT4	RP11-488C13.7	FABP4		GABRQ	RP4-798P15.3
FAM189A2	AC004556.1	UGT1A6		GPR146	SCN1A
ID2	AC051649.1	AOC3		EFR3B	RP11-152H18.3
CCDC183-AS1	RP4-798P15.3	CD36		L1CAM	AC241377.2
GAREM	RP11-173D3.4	DEFB1		HIST2H4A	RXFP1
AC144831.1	RP11-152H18.3	ANGPTL4		PLCXD3	RP11-122C5.3
UCA1	XAF1			RP11-152F13.8	ZFHX4
AC144831.3	ZSWIM8-AS1			HIST2H3A	LHX8
TMEM191A	RP11-474N24.6			HIST2H3C	GMFG
CAPN5	RP11-697E2.6			MAFA	RANBP3L
ARRDC4	KRT19			KRT14	WI2-87327B8.2
C14orf37	MUC5AC			AQP3	CEMP1
IZUMO4	RP11-273G15.2			ID2	CRISP3
HIST2H4B	SERPINB3			MAK	CCDC151
VAT1L	RP11-619A10.2			TSPAN12	IL1R2
DHRS2	COL3A1			FCGR1B	MUC3A
RP11-574K11.31	RXFP1			RP11-196G18.3	AC007192.6
NANOS1	IL7R			COL5A3	ANGPTL1
KLF2	RP11-488P3.1			S100P	NPY2R
YPEL1	PTPRC			GAREM	TM4SF18
SESN3	SPOCD1			CEACAM1	COL3A1
WNT9A	CRISP3			CAPN5	CDH19
HIST1H4H	TRPV2			RP11-196G11.1	PTPRC
RP11-65L3.2	SOST			CSNK2B-LY6G5B-562	HNF4G
TXNIP	TNS4			AC144831.3	RP11-488P3.1
PLCXD3	PTPN22			HIST1H4H	IFI44L
AQP3	VCAM1			WNT4	SOST
GJA3	IL1RL1			HIST2H2AA4	IL7R
RP5-1126H10.2	RP11-807G9.2			ANGPTL6	CDH10
HIST2H2AA4	MUC19			C14orf37	SFTA1P
IRF7	RP11-434D9.1			S100A9	XKR3
FAM222A	TLR1			RP11-514P8.6	RP11-498C9.2
CARD9	RP11-1100L3.8			AC144831.1	MUC19
LA16c-306E5.2	CA9			FAM189A2	CTNNA3
LZTS3	ACADL			HIST2H4B	FMO2
HIST1H2BD	OAS2			TTC16	PTCHD4
HIST1H2AI	SSTR5-AS1			UCA1	FABP6
CLU	CCAT1			CCDC183-AS1	CTD-2517M22.16
RP11-691G17.1	RP11-463O12.3			XIRP1	RELN
SORBS1	PTCHD4			FAM222A	SULT1E1
AC006262.5	NUPR1			OTUD7A	PDGFRA
RP11-81A22.4	CHI3L1			TMEM86A	RP11-434D9.1
NPTXR	DIO2			CYP4F12	CHI3L1
MAN1C1	ZNF467			HIST1H2BD	CSF3
ARL4C	HR			NGFR	AC010091.1
RP11-681H18.2	GABRG1			BAIAP3	TNS4
IGFBP2	F2RL3			CILP2	GABRG1
RRAD	ADAMTS9-AS1			TMEM59L	CTB-78F1.1
RP11-196G18.24	ELN			VAT1L	NOTUM
HIST1H2AC	PTPRR			TPPP	XKRX
IDUA	AC012501.2			MGAT3	PTPN22
STOX1	CP			AC127518.1	PTPRR
ABCA7	FOXG1-AS1			RP11-574K11.31	GBP3
KIF5C	SLC14A1			CARNS1	CA9
RP11-196G18.22	IFI44L			IZUMO4	KLF17
HIST2H2BE	CITF22-49D8.1			FGFR3	PDZK1IP1
TRIM36	BHLHE41			CCRL2	RP11-97O12.7
TUBB3	CD36			YPEL1	TNIP3
RBM14-RBM4	BEST3			AC239868.2	CH17-360D5.3
RP11-817O13.8	RP1-56K13.3			AC239868.3	FOXG1-AS1
RAP2C-AS1	ACSL5			GJA3	CCAT1
BSN	ADM2			RRAD	ELN
FTH1	TSPAN8			MAN1C1	CTD-2370N5.3
NDUFA6-AS1	SPP1			GPR56	RP11-277P12.20
HES6	RP5-1028K7.2			FBXO24	ALDH3A1
SEMA6C	ARSE			WNT9A	FOXP4-AS1
MT1E	HAS2			CDRT4	ANKRD22
ABCA3	LRG1			AC058791.1	RP11-91K9.1
POLN	TACSTD2			STOX1	CATSPER1
LAGE3	ITGA10			RP11-196G18.22	CP
NGFR	PCAT2			KIF5C	CMKLR1
FAM89B	GRAMD1C			TLDC2	FAM180A
PPM1E	AC007879.7			CTD-2651B20.3	SCNN1G
H1F0	CDH19			PTCHD2	PTPRB
FAM161B	LINC00364			RP5-1126H10.2	LAPTM5
TP53I3	CHAC1			NPTXR	LSP1
RP11-360L9.8	UNC13A			FGL2	NUPR1
TUBA1A	PCSK9			NANOS1	RP3-399L15.3
BAIAP3	AC010091.1			FABP4	KLRC3
HIST1H3H	NOTUM			AC006262.5	TRPV2
RP5-1065J22.8	LRRTM3			KCNK13	RP11-59D5__B.2
C1orf226	MUC13			ARRDC4	ACSL5
FAM13B	PDE4B			SESN3	LINC00589
RASGRP1	CRLF2			C7orf61	TACSTD2
FAM102A	SLAMF8			SERPINE2	AC007879.7
FAM195B	LINC01444			HIST1H2AI	HAS2
HTRA1	LAMA2			RCAN2	DIO2
SERPINE2	CFI			HIST2H2BE	DAAM2
AC243411.1	SERPINF2			ROPN1L	SLITRK6
NDRG1	RP11-59D5__B.2			SLC35F3	HKDC1
DGKQ	RP11-91K9.1			HIST1H1C	PCAT2
RASD2	RELN			POU3F2	WISP1
HMOX1	CASC19			TNXB	ENKUR
CD24	TDO2			NDUFA6-AS1	IL1RL1
AC240274.1	LAPTM5			AP000692.10	TSPAN8
ENDOD1	XKR3			KLF2	LINC00364
SAMHD1	HNF4G			IRF7	AC013271.3
CAMK4	FLRT1			PIP5KL1	EDN1
RP11-226L15.5	PDGFRA			CTC-250I14.6	SLC2A9
VASH1	TNFRSF10C			TMEM191C	GGT5
SLC37A2	TLR3			RASGRP1	EFNB3
TNXB	GOLGA8M			CLU	SERPINA1
BCL2L11	RP11-58O9.2			NOS1AP	LGALS12
RP11-196G18.23	OLAH			TLE4	PCED1B-AS1
MYO5A	CTNNA3			TMEM191A	ANGPT1
NQO1	SERPINF1			AC007036.5	ZNF366
TUFT1	ABCA6			SORBS1	ADAM21
F8A3	ISLR			HIST1H2AC	SCG5
NXN	PTPRQ			RP11-810P12.7	CTC-480C2.1
JUND	RP11-184M15.1			CNFN	SLC14A1
C10orf54	TNIP3			LAGE3	RP5-1028K7.2
PNMA1	FBXL13			ARL4C	ABCA6
RP11-295K3.1	MILR1			RHBDL3	GPM6A
CTD-2545M3.2	DCN			C1orf226	ST18
MAN1B1-AS1	CDK15			LZTS3	ZG16B
CRISPLD2	ANKRD22			RGPD5	TDO2
ACAP3	LSP1			AQP7	LINC01085
HCFC1R1	SERPINA1			DHRS2	ADAMTS9-AS1
GSN	SULT1E1			CARD9	KLRC2
NBPF1	CMKLR1			HIST1H2BC	UNC13C
EPB41L5	PRR33			2020-09-03	AC005256.1
PLAT	FABP6			TIGD3	LRFN1
SDC2	CTD-2547G23.4			DACT3	RP11-277P12.6
PLXNA3	CTD-2135J3.4			RP11-574K11.32	OLFML3
GDF11	PDE1C			RP11-65L3.2	RP11-119F7.5
H2AFX	UGT1A6			MAP1A	TENM2
PNPLA2	CYP19A1			BSN	PAPPA
MALAT1	SLC27A3			DEFB1	SUSD2
FYN	ABCA13			SLPI	PTGDS
NAGK	SOCS2			AC007283.5	ARSE
DISP2	KCNQ3			RASD2	TNFSF12
TXNRD1	HCG25			HMOX1	ABCA12
ITFG3	DAAM2			DYSF	DMBT1
TRNP1	RP4-622L5.2			FTH1	BHLHE41
USP11	SCG5			SLN	RP11-115D19.1
PEG10	ACPP			SIRT4	CD36
DCXR	LPAR1			RP11-81A22.4	HHIP-AS1
	BNC2			PRG4	SLAMF8
	NAV3			SPDYE6	RXFP2
	RP13-890H12.2			RP5-998N21.10	RUNX2
	NFE4			CREB3L3	COL9A3
	RP5-864K19.6			SEMA6C	ZNF467
	PODNL1			U91328.1	SNCG
	RP11-400K9.4			CYP1A1	ARL13A
	NPAS3			SAP30L-AS1	LAMA2
	EFNB3			EPHB3	ADAP1
	AIM2			RP5-1057I20.4	CASC19
	LINC00460			ESAM	ADCY7
	PIK3AP1			PPM1E	BEST3
	ALDH3A1			SEMA3G	C2orf48
	MLXIPL			SLC7A8	INADL
	H19			APLP1	SLC27A3
	OLFML3			HCN2	LTBP2
	ELF3			RHOF	PMFBP1
	PDZK1IP1			ABCA3	ANKRD30A
	LIMS3L			ANGPTL4	MYLK-AS1
	GBP3			CMB9-22P13.1	DCN
	FIBIN			C10orf54	CDK15
	LRFN1			TRIM36	IL1RAPL2
	ANGPT1			POLN	LRRTM3
	PTPRB			FLNC	SERPINA3
	P2RX1			HES6	TLR3
	TNFRSF14			RP5-1142A6.10	TNFRSF10C
	RASA4B			ABCA7	RP11-647K16.1
	ST18			NOV	MGP
	CA11			TMEM132B	EVI2A
	ADAMTS9			NR4A3	KLRK1
	HHIP			HIST1H3H	GPR87
	P2RY8			RP11-603J24.5	SERPINF2
	COL28A1			TM7SF2	ABCA8
	DMBT1			TXNIP	TLR1
	MEFV			NMNAT2	ATP6V0D2
	ABCA8			IFITM10	RP1-102E24.8
	GALNT15			IDUA	BNC2
	ZNF532			MYZAP	HHIP
	DNAJC22			HTRA1	FAM198B
	IL1RAPL2			DGKQ	CA11
	SEMA6B			ADCY1	SLCO1A2
	SERPINA3			FAM49A	MRO
	SSC5D			ABLIM2	UGT2B7
	TENM2			HHLA1	GAL
	SNCG			CD7	CH17-360D5.2
	MYPN			ENDOD1	RP11-58O9.2
	ZMIZ1-AS1			FAM195B	GALNT5
	PPEF1			ELOVL4	FAM196B
	ADIRF-AS1			CRISPLD2	C1RL-AS1
	EYA4			RP11-1035H13.3	RP11-400K9.4
	ITGB2			STC1	RP11-25H12.1
	LTBP2			FAM102A	DEF6
	SFTA1P			TSPAN33	FBXL13
	IFIH1			ACAP3	TIGD7
	PHEX			CADM2	MTL5
	ADCY7			SDC2	CBS
	GAL			BCL2L11	AOX1
	RUNX2			TMEM178B	ADAMTS9
	KIR3DP1			NEO1	TP63
	GPM6A			LGMN	RP11-389C8.2
	CTB-61M7.1			EEPD1	SPP1
	AOX1			PPM1J	F2RL1
	SLCO1A2			FAM89B	C1orf106
	CBS			RP11-104N10.2	CTD-2078B5.2
	RP11-315D16.2			SAMHD1	NAV3
	ADAP1			NDRG1	RNASEK-C17orf49
	CPLX1			GPX4	SPATA17
	TET1			SLC17A7	FMO3
	XKRX			RP11-326C3.12	AC006145.4
	SPATA17			GDPD5	SOCS2
	LINC01085			FAM161B	TOX
	IL18R1			FTL	RP11-597D13.9
	C1QTNF1-AS1			CD24	ZFP37
	GBP1			MALAT1	GLI1
	FBXO39			SYN1	RP11-514P8.8
	PCED1B-AS1			RHBDL1	AIM2
	SLITRK6			SHISA2	CFH
	MTL5			RP11-463D19.2	SEMA3E
	ATP1A2			RP11-295K3.1	ZBED3-AS1
	MGP			SLX1B-SULT1A4	VCAM1
	COL9A3			TUBB3	CNRIP1
	C1R			LL22NC03-2H8.5	CDC42BPG
	PDZD2			RP11-196G18.24	KCNB1
	ABCA9			BSCL2	CYTIP
	F2RL1			RP11-196G18.23	IL18R1
	ZG16B			PITPNC1	POU6F1
	TOX			ID1	MEFV
	ABCA10			TP53I3	ZNF532
	RP5-884M6.1			PEG10	GYPC
	IL27RA			TLCD1	CRLF2
	SUSD2			PLXNA3	AP1M2
	ARHGEF16			DGAT1	NFE4
	GAS6-AS1			ELOVL3	PRR33
	CASP1			CCNT2-AS1	TMEM130
	PTN			TTYH2	GRTP1
	GALNT5			RP11-212P7.2	KIR2DL3
	FMO3			ADCK5	LOX
	SULF1			SLC5A2	MUC13
	B4GALNT2			TLN2	ACPP
	ITPKB			PNPLA2	KIAA1407
	CISH			EML6	OAS2
	C21orf33			HIST1H2AG	OLAH
	PER3			LRRC73	TNFSF13
	GGT5			AGTPBP1	ITGB2
	CFH			AC240274.1	APOBEC3G
	SCNN1G			PNMA1	RIN3
	SPRY1			DGAT2	GRAP2
	FOXP4-AS1			DOPEY2	PADI1
	CTD-2036P10.3			GLIPR2	CXorf22
	CIDEC			RP11-327P2.5	ATP1A2
	PGF			CTD-2228K2.7	RASSF9
	GYG2			MTUS1	KIR3DP1
	ACTL8			RAP2C-AS1	CTB-61M7.1
	UGT2B7			SERINC5	LPAR1
	TIGD7			PCBP3	RP11-350J20.12
	RP1-140K8.5			RGAG4	GSDMC
	AC239618.1			NKX3-1	PCOLCE
	CDH3			IGFBP2	INSC
	AZGP1			HIST1H2BG	PHEX
	GSAP			AREG	ZNF32
	SULT1B1			PTGES	GU182353.5
	RIN3			RAET1G	FAM156B
	EVI2B			C17orf51	TM4SF1
	GSDMC			CNNM4	TET1
	DEF6			LINC00936	GYG2
	PCOLCE			RP11-226L15.5	TCN2
	CDH6			BAMBI	C1R
	MATN3			LFNG	DNAJC22
	APOBEC3G			SEMA7A	SERPINA5
	CARD11			EFNA3	ACTL8
	FAM198B			IL11RA	SEPP1
	SLC16A6			SRGAP3	C10orf10
	RP11-364B6.1			CADM1	CARD11
	PPARGC1A			CTD-2619J13.9	COL28A1
	LINC01106			CORO7-PAM16	TG
	CDC42BPG			THEMIS2	ISLR
	C1RL-AS1			GDF11	GSAP
	NLRP1			NQO1	LYPD1
	TNFSF12			NXN	MATN3
	TM4SF1			FYN	PER3
	RASSF9			TBC1D8	MEF2B
	HSD3B7			NBPF1	NPAS3
	FOXA2			ENOX1	ITPKB
	TRANK1			TIMP1	MAMDC2
	LOXL3			FAM13B	GSTM1
	HPD			ADAMTS15	CFI
	GALC			NEAT1_3	ABI3BP
	EYS			SLC9A3	PRRT1
	POU6F1			TUFT1	PDE1C
	ABI3BP			VASH1	RP4-816N1.7
	MEF2B			BRD2	MYPN
	LOX			SERPINI1	PCDHGA2
	RP11-389C8.2			MMP17	RAB40A
	TMEM144			CD55	THBS1
	TSPAN18			PLAT	LIMS3L
	PLIN4			CEMIP	SLC15A3
	HDAC9			UNC5B	HR
	CUBN			HEXIM1	PODNL1
	RP11-119F7.5			CCDC78	GAS6-AS1
	IFITM1			ITFG3	PIK3AP1
	INADL			MTHFR	SYN2
	GSTM1			ABCC10	MGAT5B
	PLEKHF1			GXYLT2	ANXA8L1
	TMEM184A			CHST11	CTD-2357A8.3
	C1S			SLC25A45	C5orf56
	EDN1			NRG2	SERPINF1
	NPR1			DLX2	LINC01123
	SRRM3			DISP2	GBP1
	SNAP25			BDKRB1	MYRF
	MYRF			ARHGEF3	NRG4
	CTD-2116N17.1			ZSWIM6	ZMYND8
	PRG4			RP11-73M18.8	MLIP
	ENKUR			ZER1	MIR99AHG
	APOC1			RETSAT	SEMA6B
	RTN4RL2			APBB1	EYA4
	ANK2			USP11	IFI44
	GYPC			DCXR	ABCA10
	NRG4			GRK5	HDAC9
	CCDC80			TFPI2	F2RL3
	TNFSF13			SOX9	APOBEC3C
	FAM196B			ATF3	RP11-364B6.1
	FLT3LG			AKR1C1	ARHGEF16
	C10orf10			DHRS12	ADIRF-AS1
	C4A			PCBP3-OT1	CC2D2A
	CATSPER1			GPR153	PCDHGA10
	RP1-102E24.8			UBE2D4	PCSK9
	MYOZ2			FRMD5	AC239618.1
	CDH10			JUND	MILR1
	KLRC2			DECR2	HSD3B7
	SULT1A3			ACADVL	CNTNAP2
	CHRM3			TMCC2	KIR2DL2
	OASL			TREM1	NPR1
	C15orf65			NEAT1	JPH2
	UNC13D			AC114271.2	SULT1B1
	DBNDD1			SPATA2L	HPD
	RP11-102K13.5			GPS2	TRANK1
	MGAT5B			ZC3H10	DNAH11
	KREMEN2			HHLA3	RP11-164P12.5
	EVI2A			NOP14-AS1	UNC13A
	PDGFB			HSPA12A	CISH
	RNA5-8S5			MAN1B1-AS1	MYOZ2
	TNNT1			GFPT2	ZNF385B
	WISP1			PCDH1	TLR6
	DLG3			EPB41L5	TRPV4
	RARRES3			TPRN	PPEF1
	SLC38A4			ALAS1	OAS3
	RASGEF1B			NEU1	ADAMTS20
	CD14			PIK3R3	B4GALNT2
	AGER			TMEM132A	BEAN1
	AP1M2			ZNF497	CTD-2135J3.4
	POC1B-GALNT4			PODXL	CASP1
	INPP5J			TST	IL27RA
	THBS1			CYP2U1	ZXDB
	CDKL1			NAGK	KREMEN2
	KRT23			FAM173A	PRRX1
	KIR2DL4			FAM46C	SORBS2
	ROBO3			H1F0	CYP19A1
	ZMYND8			SNPH	AC007128.1
	IFI44			TAX1BP3	SAMSN1
	FAM167A			PLK3	AIF1L
	TCN2			PEPD	RP11-442J21.2
	AC007128.1			SIRT2	C6orf183
	JPH2			TUBA1A	ABCA9
	STXBP2			ARHGAP39	MORN4
	MLKL			GRIK2	LINC00460
	ZNF32			HIST2H2BF	AC005355.2
	DBNDD2			VAT1	PRR16
	LINC01158			EDA	PCDHB5
	RP11-328N19.1			FGD6	COL16A1
	DGKG			BAI2	TNNT1
	SYN2			MIB2	LINC01158
	GPR87			B3GAT3	FLT3LG
	TP63			DAAM1	IKBKE
	TFAP2B			HSPA1A	HOGA1
	SEMA3A			ROGDI	GCNT1
	ICAM1			MMP15	TFAP2B
	TNFRSF21			RHBDD2	NRG1
	INSC			PTGS1	IL6R
	UBA7			2020-03-03	SH2D5
	APOBEC3F			TXNRD1	LINC01311
	PDGFRB			RP11-846F4.12	SPOCK1
	ANK1			REEP6	ELFN1-AS1
	PRUNE2			TRNP1	CTC-429P9.4
	TMEM156			MT-ND6	SEMA3A
	ERAP2			TMEM150A	IFIH1
	SORBS2			GDAP1	CUBN
	ZNF366			SLC41A2	GFRA1
	PDE4D			FOS	GRAMD1C
	PRSS12			KCTD13	CFHR3
	CD83			MYO1D	PDE4B
	SLC16A7			DNAJC6	GFI1
	FIRRE			FOXRED2	ACKR1
	STAP2			PRDX1	SPRY1
	WNT10B			SLC37A2	CYP4B1
	ZNF385B			RALGPS1	UBA7
	AMY2B			CCNYL1	APOC1
	SLC2A9			GPRASP2	PHC1
	ANKRD34A			ENTPD5	KCNQ3
	TRIB2			SERINC2	PDZD2
	MAPK3			PYGB	BTN3A2
	OAS3			SLC25A1	C4A
	COL16A1			CTNNBIP1	CTTNBP2
	APOBEC3C			GPRIN1	ZNF618
	SRGN			CALM1	LOXL3
	RP11-776H12.1			C9orf16	CIDEC
	PRRX1			LRPAP1	ERAP2
	ECM1			MARCKSL1	TLR2
	XDH			PCYOX1	LOXL1-AS1
	THBD			MT-ND5	IL31RA
	RXFP2			CDKN2D	PKP3
	SEMA3E			SQSTM1	SLC5A8
	ANKRD30A			SPIRE2	KIAA0040
	LINC00601			SLC2A13	UNC13D
	GCNT1			POLR2A	ANXA8
	AOC3			TMOD1	CHRM3
	TFCP2L1			RABIF	MBNL3
	TM4SF19			SPRYD3	RNA5-8S5
	SH2D5			CDR2L	KRT5
	PHF11			LTBP1	GPR126
	MBNL3			EXOC6B	SLC16A7
	PTGER4			FGFR1	DDR2
	SLC7A7			LPPR2	DBNDD1
	LINC00707			G6PD	ZNF883
	BEAN1			CIRBP	LRG1
	ZFP37			PINK1	SVEP1
	LINC01123			HCFC1R1	AC234582.2
	KIAA0040			HELZ2	2020-03-04
	SIRPB1			KLHL7	TSPAN1
	LRRK2			FNBP1	GALNT15
	DDX60			QSOX1	BATF3
	CKMT1A			TARSL2	BAIAP2L2
	CXCL8			PVRL1	RP11-315D16.2
	RASSF5			APLP2	KIR2DL1
	SLC44A5			ENO2	MAPK3
	DCHS1			VASN	RP5-884M6.1
	CYTIP			PPM1L	C7orf31
	TLR2			PPP1R12C	LINC01106
	PKP3			TTC3	APOBEC3F
	EDNRA			POLE4	ABCA13
	MOB3B			STIM2	C1S
	IKBKE			SRD5A1	ZNF546
	KCNB1			LAMB2	PTN
	RAET1E				DLG3
	SEPP1				FAM225B
	GRAMD1B				H19
	TGFB2				FIBIN
	HRCT1				EDNRA
	ACKR1				DBNDD2
	MORN4				ANK1
	IGFBP4				LY6K
	C1QTNF1				FCGR2A
	HPGD				XDH
	FBLIM1				MTMR11
	LY6K				GPX8
	F2RL2				PRDM8
	ZBTB12				ROS1
	ZNF618				IRS1
	E2F8				TBX18
	CC2D2A				ANK2
	SLC6A9				CCDC80
	EXPH5				KDM4D
	PHC1				RP11-276H19.2
	MMACHC				TPRG1
	ABCC9				IFITM1
	FSIP2				CRADD
	CNR1				RNase_MRP
	DLG4				TRIB2
	PPAP2C				GRIN2D
	PLEKHA4				FBXO6
	ZNF692				ROBO3
	C15orf52				AP001469.9
	CCBL1				KDR
	CTPS2				FOXA2
	NEXN				WNT2B
	PIR				SRRM3
	ETV4				PDLIM2
	APOBEC3B				IFITM2
	IL6R				PXYLP1
	CRADD				ETNK2
	TRIB3				TGFB2
	RASA4				FBLIM1
	AMY1C				TMEM144
	TCF4				KIR2DL4
	PIGB				CPLX1
	ZXDB				NEURL1B
	IL31RA				RP11-180N14.1
	BTN3A2				PPAP2C
	MOCOS				PTGER4
	GTF3C6				TCF4
	KIAA1551				FGF12
	NME4				RP11-345P4.10
					ZNF300
					CXCL2
					UBXN8
					SH3YL1
					EYS
					SLC7A7
					C3orf33
					2020-09-05
					RP11-105N13.4
					STAP2
					ELMOD3
					CDKL1
					ICK
					ZBED1
					MBNL1-AS1
					RAD51D
					MPZL3
					DYX1C1-CCPG1
					RP11-328N19.1
					ALPK2
					SLC7A11
					RP1-140K8.5
					AADAT
					MOB3B
					EYA1
					COL1A1
					MLKL
					DDX60
					PLCB1
					EVA1A
					SYT1
					ECM1
					COLGALT2
					KCNIP3
					RP11-332H14.2
					PDGFRB
					FDXACB1
					MYL9
					MMACHC
					RNF214
					HRCT1
					LINC00707
					DNAH5
					IKZF4
					SLC16A6
					PPARGC1A
					EXD2
					EVI2B
					NLRP1
					HOXA4
					PRUNE2
					PLEKHF1
					DCHS1
					FAT4
					PIGB
					PDE6A
					C20orf196
					SLC1A3
					SLC38A4
					TMCO4
					RBMS3
					F2RL2
					CCBL1
					SNHG21
					ZNF385D
					ALKBH8
					BTN3A3
					ZBTB12
					ADORA2B
					RP11-88I18.2
					DNM3OS
					POC1B-GALNT4
					SPOCD1
					CCBE1
					FIRRE
					TFCP2L1
					PIGO
					HFE
					AMY1C
					CD180
					GLT8D2
					GLIPR1
					CD109
					S100A2
					SH3BP1
					MZT2A
					AC007383.3
					RASA4
					KCNH2
					LACE1
					NEXN
					TRIM52-AS1
					RNASEH1-AS1
					DUSP19
					BTN3A1
					PRSS12
					AMY2B
					PPP1R3B
					FGF14
					DLG4
					DUS4L
					KRT222
					DFFB
					FAM167A
					TRIM34
					AZGP1
					NEK3
					CASP10
					RP11-776H12.1
					RP11-660L16.2
					KIAA0391
					PLEKHG4
					PDGFC
					LPAR6
					ZNF689
					FAM65B
					DUSP10
					RP11-135L13.4
					DNAJC17
					SRPX2
					RP11-879F14.2
					SYNE1
					SORBS3
					RP11-102K13.5
					FRMD4A
					PDGFB
					LRRK2
					TNS2
					PRX
					ALG14
					METAP1D
					PSMB8-AS1
					TSC22D3
					SLC22A5
					CTPS2
					TDRD3
					NTPCR
					PARP10
					MVB12B
					IL20RB
					COMTD1
					THSD4
					PHF11
					THBD
					TEF
					LACC1
					EPHA3
					EMP3
					BIRC3
					NMI
					C1orf115
					IGFBP4
					COQ3
					NR1H3
					TFPI
					MRPL23
					TRIP6
					ANKRD34A
					TMEM156
					MZT2B
					DCLRE1A
					LRFN4
					ARHGEF25
					TSPAN4
					TPD52L1
					KIAA1644
					CAV1
					TMEM67
					CTA-445C9.14
					BEST2
					GABPB2
					TRIB3
					DENND1B
					PSMB8
					PBX2
					ANTXR2
					ADAT2
					GSTM4
					SLC18B1
					SUPT3H
					SYTL1
					SENP7
					CD83
					PARP9
					PPIL1
					HDDC3
					SDC1
					TMEM147-AS1
					DUSP16
					CNTRL
					PKN3
					COA6
					CTSO
					SNTB1
					TRIM14
					TNFRSF21
					PTBP2
					ARHGDIB
					HPGD
					DGKG
					TMEM63C
					KIAA1551
					LNX1
					RASSF4
					CLN3
					RAC3
					NEGR1
					AC005154.6
					GALNT14
					TBL1XR1
					FIGN
					CCDC102B
					TMEM204
					ENPP2
					PLEKHG2
					APOBEC3B
					PCBD1
					FBLN5
					FSIP2
					AGBL5
					CARD6
					RP11-244O19.1
					GPR158
					ACY1
					RBMXL1
					MAGOHB
					TMEM184A
					CPED1
					CHD3
					PEMT
					MOK
					CKAP4
					ELFN2
					ATP8B3
					TOMM40L
					SPA17
					NUP210
					JADE2
					PPAP2B
					UFC1
					MOCOS
					BLOC1S5-TXNDC5
					RAET1E
					PEF1
					PLEKHA4
					MMP14
					STAC2
					MTHFD1L
					TNS3
					ATF4
					NEBL
