# Supplementary material for: Synergistic anti-proliferative activity of JQ1 and GSK2801 in triple-negative breast cancer
Source: BMC Cancer. 2022 Jun 8;22:627. doi: 10.1186/s12885-022-09690-2 (PMC9173973; doi:10.1186/s12885-022-09690-2)
Supplement: Supplementary file 5 — Additionalfile 5: S5 file. Gene enrichment analysis. Metabolic pathways enriched with upregulated anddownregulated genes in three different TNBC cell lines and three differenttreatment conditions. Available at https://doi.org/10.7910/DVN/KWVOJV. [file 12885_2022_9690_MOESM5_ESM.xlsx]

## Sheet: MDA-JQ-upreg
Supplementary Material S5 File.
	Metabolic pathways observed to be enriched with upregualted and downregulated genes in three different cell lines and three different treatment conditions.
	MDA = MDA-MB-231 cells; HCC=HCC-1806 cells; SUM=SUM-159 cells
	JQ=JQ1 treated; GSK=GSK2801 treated; JG=JQ1&GSK2801 tretaed
ID	Term	Ontology Source	Term PValue	Term PValue Corrected with Bonferroni step down	Group PValue	Group PValue Corrected with Bonferroni step down	GOLevels	GOGroups	% Associated Genes	Nr. Genes	Associated Genes Found
KEGG:04151	PI3K-Akt signaling pathway	KEGG_13.05.2021	0.00457329	0.0823192	0.0248847	0.174193	[-1]	Group11	4.23729	15	[CDKN1A, COL4A4, COL4A5, EPOR, ERBB4, FGFR3, ITGA1, ITGA3, ITGB3, LAMA3, LAMA5, LAMB2, NR4A1, THBS3, TNXB]
KEGG:04512	ECM-receptor interaction	KEGG_13.05.2021	1.15191e-07	2.41902e-06	0.0248847	0.174193	[-1]	Group11	13.6364	12	[AGRN, COL4A4, COL4A5, HSPG2, ITGA1, ITGA3, ITGB3, LAMA3, LAMA5, LAMB2, THBS3, TNXB]
KEGG:04510	Focal adhesion	KEGG_13.05.2021	0.00589255	0.100173	0.0248847	0.174193	[-1]	Group11	4.97512	10	[COL4A4, COL4A5, ITGA1, ITGA3, ITGB3, LAMA3, LAMA5, LAMB2, THBS3, TNXB]
KEGG:05202	Transcriptional misregulation in cancer	KEGG_13.05.2021	0.0341532	0.443992	0.0341532	0.204919	[-1]	Group04	4.16667	8	[BAIAP3, CDKN1A, DUSP6, HPGD, ID2, JUP, PBX1, TSPAN7]
KEGG:04142	Lysosome	KEGG_13.05.2021	0.0124833	0.187249	0.0124833	0.112349	[-1]	Group02	5.46875	7	[ABCA2, ARSA, FUCA1, GM2A, IDUA, PLA2G15, SMPD1]
KEGG:05222	Small cell lung cancer	KEGG_13.05.2021	0.00206743	0.0392811	0.0248847	0.174193	[-1]	Group11	7.6087	7	[CDKN1A, COL4A4, COL4A5, ITGA3, LAMA3, LAMA5, LAMB2]
KEGG:04640	Hematopoietic cell lineage	KEGG_13.05.2021	0.0127087	0.177921	0.0460804	0.230402	[-1]	Group09	6.06061	6	[CD59, EPOR, HLA-DMB, ITGA1, ITGA3, ITGB3]
KEGG:04978	Mineral absorption	KEGG_13.05.2021	0.00612702	0.0980323	0.00612702	0.0673972	[-1]	Group00	8.33333	5	[ATP2B4, CYBRD1, FTL, MT1X, SLC40A1]
KEGG:02010	ABC transporters	KEGG_13.05.2021	0.00173183	0.0346366	0.00173183	0.020782	[-1]	Group01	11.1111	5	[ABCA2, ABCA3, ABCA5, ABCA7, ABCC3]
KEGG:00564	Glycerophospholipid metabolism	KEGG_13.05.2021	0.0424421	0.466863	0.0229838	0.183871	[-1]	Group08	5.10204	5	[CDS1, DGKQ, PLA2G15, PLD1, PLD3]
KEGG:04070	Phosphatidylinositol signaling system	KEGG_13.05.2021	0.0408955	0.490746	0.00999372	0.0999372	[-1]	Group10	5.15464	5	[CDS1, DGKQ, PIK3C2B, PLCD1, PLCD3]
KEGG:04974	Protein digestion and absorption	KEGG_13.05.2021	0.0507011	0.45631	0.00999372	0.0999372	[-1]	Group10	4.85437	5	[COL18A1, COL4A4, COL4A5, DPP4, SLC1A1]
KEGG:05146	Amoebiasis	KEGG_13.05.2021	0.0489789	0.489789	0.00999372	0.0999372	[-1]	Group10	4.90196	5	[COL4A4, COL4A5, LAMA3, LAMA5, LAMB2]
KEGG:05145	Toxoplasmosis	KEGG_13.05.2021	0.0677876	0.406725	0.0248847	0.174193	[-1]	Group11	4.46429	5	[ALOX5, HLA-DMB, LAMA3, LAMA5, LAMB2]
KEGG:05204	Chemical carcinogenesis	KEGG_13.05.2021	0.0787315	0.236195	0.0787315	0.157463	[-1]	Group05	4.81928	4	[ALDH3B1, EPHX1, HSD11B1L, SULT1A3]
KEGG:05412	Arrhythmogenic right ventricular cardiomyopathy	KEGG_13.05.2021	0.0632894	0.443026	0.0460804	0.230402	[-1]	Group09	5.19481	4	[ITGA1, ITGA3, ITGB3, JUP]
KEGG:00562	Inositol phosphate metabolism	KEGG_13.05.2021	0.0539774	0.431819	0.00999372	0.0999372	[-1]	Group10	5.47945	4	[PIK3C2B, PIP5KL1, PLCD1, PLCD3]
KEGG:04933	AGE-RAGE signaling pathway in diabetic complications	KEGG_13.05.2021	0.13137	0.13137	0.00999372	0.0999372	[-1]	Group10	4	4	[COL4A4, COL4A5, PLCD1, PLCD3]
KEGG:05144	Malaria	KEGG_13.05.2021	0.0735665	0.294266	0.0735665	0.2207	[-1]	Group03	6	3	[IL18, SDC2, THBS3]
KEGG:00590	Arachidonic acid metabolism	KEGG_13.05.2021	0.116134	0.232267	0.116134	0.116134	[-1]	Group06	4.91803	3	[AKR1C3, ALOX5, CYP2U1]
KEGG:00600	Sphingolipid metabolism	KEGG_13.05.2021	0.0701158	0.350579	0.0701158	0.280463	[-1]	Group07	6.12245	3	[ARSA, SGPP2, SMPD1]
KEGG:00565	Ether lipid metabolism	KEGG_13.05.2021	0.0701158	0.350579	0.0229838	0.183871	[-1]	Group08	6.12245	3	[PLD1, PLD3, TMEM189-UBE2V1]

## Sheet: MDA-JQ-downreg
ID	Term	Ontology Source	Term PValue	Term PValue Corrected with Bonferroni step down	Group PValue	Group PValue Corrected with Bonferroni step down	GOLevels	GOGroups	% Associated Genes	Nr. Genes	Associated Genes Found
KEGG:04060	Cytokine-cytokine receptor interaction	KEGG_13.05.2021	5.69087e-05	0.00170726	0.0015276	0.00611042	[-1]	Group3	4.40678	13	[CSF2, CXCL2, CXCL8, GDF15, IL11, IL12A, IL18R1, IL1A, IL1B, IL27RA, IL6, IL7R, TNFSF18]
KEGG:04621	NOD-like receptor signaling pathway	KEGG_13.05.2021	6.79753e-05	0.00190331	7.38053e-05	0.000369026	[-1]	Group4	5.52486	10	[AIM2, CXCL2, CXCL8, GBP1, IL1B, IL6, NLRP3, OAS3, PLCB4, TNFAIP3]
KEGG:05417	Lipid and atherosclerosis	KEGG_13.05.2021	0.000280982	0.00702455	7.38053e-05	0.000369026	[-1]	Group4	4.65116	10	[CXCL2, CXCL8, IL12A, IL1B, IL6, NFATC1, NFATC2, NLRP3, PLCB4, POU2F2]
KEGG:05167	Kaposi sarcoma-associated herpesvirus infection	KEGG_13.05.2021	0.000563036	0.0129498	7.38053e-05	0.000369026	[-1]	Group4	4.66321	9	[CLEC2B, CSF2, CXCL2, CXCL8, E2F2, IL6, NFATC1, NFATC2, TLR3]
KEGG:05146	Amoebiasis	KEGG_13.05.2021	3.21101e-05	0.000995412	0.0015276	0.00611042	[-1]	Group3	7.84314	8	[CSF2, CXCL2, CXCL8, IL12A, IL1B, IL6, LAMC2, PLCB4]
KEGG:04218	Cellular senescence	KEGG_13.05.2021	0.000617969	0.0135953	7.38053e-05	0.000369026	[-1]	Group4	5.12821	8	[CDC25A, CXCL8, E2F2, IL1A, IL6, LIN9, NFATC1, NFATC2]
KEGG:04668	TNF signaling pathway	KEGG_13.05.2021	6.29809e-05	0.00182645	7.38053e-05	0.000369026	[-1]	Group4	7.14286	8	[CSF2, CXCL2, IL18R1, IL1B, IL6, MLKL, TNFAIP3, TRAF1]
KEGG:05164	Influenza A	KEGG_13.05.2021	0.00117009	0.0210615	7.38053e-05	0.000369026	[-1]	Group4	4.65116	8	[CXCL8, IL12A, IL1A, IL1B, IL6, NLRP3, OAS3, TLR3]
KEGG:04630	JAK-STAT signaling pathway	KEGG_13.05.2021	0.00360409	0.0468532	0.0015276	0.00611042	[-1]	Group3	4.32099	7	[AOX1, CSF2, IL11, IL12A, IL27RA, IL6, IL7R]
KEGG:05323	Rheumatoid arthritis	KEGG_13.05.2021	0.000132855	0.00345424	0.0015276	0.00611042	[-1]	Group3	7.52688	7	[CSF2, CXCL2, CXCL8, IL11, IL1A, IL1B, IL6]
KEGG:04640	Hematopoietic cell lineage	KEGG_13.05.2021	0.00128929	0.0219179	0.0015276	0.00611042	[-1]	Group3	6.06061	6	[CSF2, IL11, IL1A, IL1B, IL6, IL7R]
KEGG:04657	IL-17 signaling pathway	KEGG_13.05.2021	0.000983876	0.0196775	0.0015276	0.00611042	[-1]	Group3	6.38298	6	[CSF2, CXCL2, CXCL8, IL1B, IL6, TNFAIP3]
KEGG:04933	AGE-RAGE signaling pathway in diabetic complications	KEGG_13.05.2021	0.00135822	0.0217315	0.0015276	0.00611042	[-1]	Group3	6	6	[CXCL8, IL1A, IL1B, IL6, NFATC1, PLCB4]
KEGG:05133	Pertussis	KEGG_13.05.2021	0.000315209	0.00756501	0.0015276	0.00611042	[-1]	Group3	7.89474	6	[CXCL8, IL12A, IL1A, IL1B, IL6, NLRP3]
KEGG:05162	Measles	KEGG_13.05.2021	0.00699211	0.0769132	0.0015276	0.00611042	[-1]	Group3	4.31655	6	[IL12A, IL1A, IL1B, IL6, OAS3, TNFAIP3]
KEGG:05321	Inflammatory bowel disease	KEGG_13.05.2021	0.000132696	0.00358279	0.0015276	0.00611042	[-1]	Group3	9.23077	6	[IL12A, IL18R1, IL1A, IL1B, IL6, NFATC1]
KEGG:04625	C-type lectin receptor signaling pathway	KEGG_13.05.2021	0.00166251	0.0249377	7.38053e-05	0.000369026	[-1]	Group4	5.76923	6	[IL12A, IL1B, IL6, NFATC1, NFATC2, NLRP3]
KEGG:05135	Yersinia infection	KEGG_13.05.2021	0.00652517	0.078302	7.38053e-05	0.000369026	[-1]	Group4	4.37956	6	[CXCL8, IL1B, IL6, NFATC1, NFATC2, NLRP3]
KEGG:05134	Legionellosis	KEGG_13.05.2021	0.000626305	0.0131524	0.0015276	0.00611042	[-1]	Group3	8.77193	5	[CXCL2, CXCL8, IL12A, IL1B, IL6]
KEGG:04064	NF-kappa B signaling pathway	KEGG_13.05.2021	0.00876674	0.0701339	7.38053e-05	0.000369026	[-1]	Group4	4.80769	5	[CXCL2, CXCL8, IL1B, TNFAIP3, TRAF1]
KEGG:04620	Toll-like receptor signaling pathway	KEGG_13.05.2021	0.00876674	0.0701339	7.38053e-05	0.000369026	[-1]	Group4	4.80769	5	[CXCL8, IL12A, IL1B, IL6, TLR3]
KEGG:04659	Th17 cell differentiation	KEGG_13.05.2021	0.00984878	0.0689415	7.38053e-05	0.000369026	[-1]	Group4	4.6729	5	[IL1B, IL27RA, IL6, NFATC1, NFATC2]
KEGG:05142	Chagas disease	KEGG_13.05.2021	0.008093	0.072837	7.38053e-05	0.000369026	[-1]	Group4	4.90196	5	[CXCL8, IL12A, IL1B, IL6, PLCB4]
KEGG:04742	Taste transduction	KEGG_13.05.2021	0.0208473	0.0625419	0.0208473	0.0416946	[-1]	Group0	4.65116	4	[HTR1D, P2RY1, PDE1C, PLCB4]
KEGG:04971	Gastric acid secretion	KEGG_13.05.2021	0.0138088	0.082853	0.0138088	0.0414265	[-1]	Group1	5.26316	4	[CA2, KCNK2, PLCB4, SLC26A7]
KEGG:04061	Viral protein interaction with cytokine and cytokine receptor	KEGG_13.05.2021	0.0338639	0.0677278	7.38053e-05	0.000369026	[-1]	Group4	4	4	[CXCL2, CXCL8, IL18R1, IL6]
KEGG:04623	Cytosolic DNA-sensing pathway	KEGG_13.05.2021	0.00722944	0.0722944	7.38053e-05	0.000369026	[-1]	Group4	6.34921	4	[AIM2, IL1B, IL6, POLR3G]
KEGG:05143	African trypanosomiasis	KEGG_13.05.2021	0.00102093	0.0193977	7.38053e-05	0.000369026	[-1]	Group4	10.8108	4	[IL12A, IL1B, IL6, PLCB4]
KEGG:05144	Malaria	KEGG_13.05.2021	0.00315359	0.0441503	7.38053e-05	0.000369026	[-1]	Group4	8	4	[CXCL8, IL12A, IL1B, IL6]
KEGG:05218	Melanoma	KEGG_13.05.2021	0.0578083	0.0578083	0.0578083	0.0578083	[-1]	Group2	4.16667	3	[E2F2, FGF1, FGF5]
KEGG:05332	Graft-versus-host disease	KEGG_13.05.2021	0.0144374	0.0721869	0.0015276	0.00611042	[-1]	Group3	7.14286	3	[IL1A, IL1B, IL6]
KEGG:04940	Type I diabetes mellitus	KEGG_13.05.2021	0.0153849	0.0615396	7.38053e-05	0.000369026	[-1]	Group4	6.97674	3	[IL12A, IL1A, IL1B]

## Sheet: MDA-JG-upreg
ID	Term	Ontology Source	Term PValue	Term PValue Corrected with Bonferroni step down	Group PValue	Group PValue Corrected with Bonferroni step down	GOLevels	GOGroups	% Associated Genes	Nr. Genes	Associated Genes Found
KEGG:05200	Pathways in cancer	KEGG_13.05.2021	0.231429	1	0.033734	1	[-1]	Group55	5.46139	29	[AR, CAMK2D, CCND1, CDKN1A, COL4A5, EPAS1, EPOR, FGF18, FGFR3, FOXO1, GNAI1, GNG7, GSTM3, GSTT2, GSTT2B, ITGA3, JAG2, JUP, LAMA3, LAMA5, LAMB2, MGST3, MMP1, NOS2, NOTCH3, PLD1, PRKACB, RALGDS, TXNRD1]
KEGG:04142	Lysosome	KEGG_13.05.2021	3.79747e-08	5.20254e-06	3.79747e-08	2.20253e-06	[-1]	Group19	17.1875	22	[ABCA2, AP3S2, ARSA, ASAH1, CD68, CLTCL1, CTSD, CTSO, GM2A, GNPTG, HGSNAT, HYAL2, IDUA, LGMN, MANBA, NAGA, NEU1, PLA2G15, PSAP, SGSH, SMPD1, TPP1]
KEGG:04151	PI3K-Akt signaling pathway	KEGG_13.05.2021	0.289312	1	0.033734	1	[-1]	Group55	5.64972	20	[CCND1, CDKN1A, COL4A5, COL6A1, EFNA3, EPOR, ERBB4, FGF18, FGFR3, GNG7, ITGA1, ITGA3, ITGB3, LAMA3, LAMA5, LAMB2, NR4A1, TNXB, TSC2, VTN]
KEGG:05165	Human papillomavirus infection	KEGG_13.05.2021	0.170885	1	0.033734	1	[-1]	Group55	6.0423	20	[CCND1, CDKN1A, COL4A5, COL6A1, FOXO1, HES2, HES6, HLA-E, ITGA1, ITGA3, ITGB3, LAMA3, LAMA5, LAMB2, NOTCH3, PRKACB, TNXB, TRADD, TSC2, VTN]
KEGG:04010	MAPK signaling pathway	KEGG_13.05.2021	0.150089	1	0.150089	1	[-1]	Group17	6.12245	18	[CACNA2D4, DUSP6, EFNA3, ERBB4, FGF18, FGFR3, FLNC, JUND, MAP2K6, MAPK8IP1, MAPK8IP3, MAPT, MEF2C, NR4A1, PRKACB, RPS6KA2, RRAS, TRADD]
KEGG:05132	Salmonella infection	KEGG_13.05.2021	0.0405295	1	0.0786066	1	[-1]	Group42	7.22892	18	[AHNAK, AHNAK2, CYFIP2, FLNC, IL18, MAP2K6, MYL12A, PIK3C2B, RHOB, RRAS, S100A10, TLR5, TLR9, TRADD, TUBA1A, TUBB2B, TUBB3, VPS39]
KEGG:04510	Focal adhesion	KEGG_13.05.2021	0.00459851	0.611601	0.033734	1	[-1]	Group55	8.95522	18	[CCND1, COL4A5, COL6A1, FLNC, ITGA1, ITGA3, ITGB3, LAMA3, LAMA5, LAMB2, MYL12A, PIP5K1B, PIP5K1C, PPP1R12B, SHC2, TLN2, TNXB, VTN]
KEGG:05205	Proteoglycans in cancer	KEGG_13.05.2021	0.0248602	1	0.00249446	0.142184	[-1]	Group60	7.80488	16	[CAMK2D, CCND1, CDKN1A, ERBB4, FLNC, GPC1, HSPG2, ITGB3, ITPR1, PDCD4, PLCE1, PPP1R12B, PRKACB, RRAS, SDC2, VTN]
KEGG:04810	Regulation of actin cytoskeleton	KEGG_13.05.2021	0.0925956	1	0.0925956	1	[-1]	Group31	6.88073	15	[BAIAP2, CYFIP2, FGF18, FGFR3, GSN, ITGA1, ITGA3, ITGB3, MYH9, MYL12A, PIP5K1B, PIP5K1C, PPP1R12B, RRAS, TMSB4X]
KEGG:05034	Alcoholism	KEGG_13.05.2021	0.0283563	1	0.266589	1	[-1]	Group52	8.02139	15	[GNAI1, GNG7, H2AC19, H2AC6, H2BC21, H2BC5, H4C14, H4C15, H4C8, HDAC5, MAOA, MAOB, PRKACB, SHC2, SLC29A3]
KEGG:04512	ECM-receptor interaction	KEGG_13.05.2021	6.44711e-06	0.000876806	0.033734	1	[-1]	Group55	17.0455	15	[AGRN, CD47, COL4A5, COL6A1, DAG1, GP1BA, HSPG2, ITGA1, ITGA3, ITGB3, LAMA3, LAMA5, LAMB2, TNXB, VTN]
KEGG:04020	Calcium signaling pathway	KEGG_13.05.2021	0.199821	1	0.00249446	0.142184	[-1]	Group60	6.25	15	[ATP2B4, CAMK1G, CAMK2D, ERBB4, FGF18, FGFR3, ITPR1, NOS2, ORAI3, PLCD1, PLCD3, PLCE1, PRKACB, PTGFR, TPCN1]
KEGG:04360	Axon guidance	KEGG_13.05.2021	0.0428249	1	0.0428249	1	[-1]	Group26	7.69231	14	[ABLIM2, CAMK2D, DPYSL2, EFNA3, GNAI1, L1CAM, MYL12A, NTNG2, PLXNA3, RRAS, SEMA3F, SEMA6A, SEMA6C, UNC5B]
KEGG:04144	Endocytosis	KEGG_13.05.2021	0.534463	1	0.534463	1	[-1]	Group20	5.15873	13	[ACAP3, CBLB, CLTCL1, DNM1, DNM3, EHD2, FGFR3, FOLR1, HLA-E, PIP5K1B, PIP5K1C, PIP5KL1, PLD1]
KEGG:05203	Viral carcinogenesis	KEGG_13.05.2021	0.168778	1	0.266589	1	[-1]	Group52	6.37255	13	[CCND1, CDKN1A, GSN, H2BC21, H2BC5, H4C14, H4C15, H4C8, HDAC5, HLA-E, IRF7, PRKACB, TRADD]
KEGG:05012	Parkinson disease	KEGG_13.05.2021	0.530647	1	0.270852	1	[-1]	Group59	5.22088	13	[CAMK2D, GNAI1, ITPR1, MAOA, MAOB, MAPT, PINK1, PRKACB, PRKN, TUBA1A, TUBB2B, TUBB3, UCHL1]
KEGG:04371	Apelin signaling pathway	KEGG_13.05.2021	0.00967838	1	0.00249446	0.142184	[-1]	Group60	9.48905	13	[CCN2, CCND1, GABARAPL1, GABARAPL2, GNAI1, GNG7, HDAC5, ITPR1, MEF2C, NOS2, NOTCH3, PRKACB, RRAS]
KEGG:05202	Transcriptional misregulation in cancer	KEGG_13.05.2021	0.213285	1	0.213285	1	[-1]	Group03	6.25	12	[BAIAP3, CDKN1A, DUSP6, FCGR1A, FOXO1, HPGD, ID2, JUP, MEF2C, NR4A3, PBX1, TSPAN7]
KEGG:04514	Cell adhesion molecules	KEGG_13.05.2021	0.0419958	1	0.0419958	1	[-1]	Group28	8.05369	12	[CLDN9, F11R, HLA-DMB, HLA-E, ICOSLG, L1CAM, NCAM2, NRXN3, NTNG2, PTPRM, SDC2, VSIR]
KEGG:04014	Ras signaling pathway	KEGG_13.05.2021	0.519753	1	0.341608	1	[-1]	Group35	5.17241	12	[EFNA3, FGF18, FGFR3, GNG7, PLA2G6, PLCE1, PLD1, PRKACB, RALGDS, RGL1, RRAS, SHC2]
KEGG:04015	Rap1 signaling pathway	KEGG_13.05.2021	0.392763	1	0.341608	1	[-1]	Group35	5.71429	12	[EFNA3, FGF18, FGFR3, GNAI1, ID1, ITGB3, MAP2K6, PLCE1, RALGDS, RRAS, SIPA1L2, TLN2]
KEGG:05131	Shigellosis	KEGG_13.05.2021	0.75213	1	0.249989	1	[-1]	Group48	4.87805	12	[FOXO1, GABARAPL1, GABARAPL2, IL18, ITPR1, MYL12A, PLCD1, PLCD3, PLCE1, TLN2, TLR5, TRADD]
KEGG:04072	Phospholipase D signaling pathway	KEGG_13.05.2021	0.0408848	1	0.0667961	1	[-1]	Group49	8.10811	12	[DGKQ, DNM1, DNM3, PIP5K1B, PIP5K1C, PLD1, PLPP1, PTGFR, RALGDS, RRAS, SHC2, TSC2]
KEGG:04613	Neutrophil extracellular trap formation	KEGG_13.05.2021	0.209452	1	0.266589	1	[-1]	Group52	6.31579	12	[CYBA, FCGR1A, GP1BA, H2AC19, H2AC6, H2BC21, H2BC5, H4C14, H4C15, H4C8, HDAC5, ITGB3]
KEGG:04024	cAMP signaling pathway	KEGG_13.05.2021	0.401344	1	0.00249446	0.142184	[-1]	Group60	5.55556	12	[ATP1B1, ATP2B4, CAMK2D, GNAI1, HCN2, HCN4, PLCE1, PLD1, PPARA, PRKACB, RRAS, SSTR2]
KEGG:04140	Autophagy	KEGG_13.05.2021	0.0552994	1	0.0154621	0.773106	[-1]	Group37	8.0292	11	[CTSD, DEPTOR, GABARAPL1, GABARAPL2, ITPR1, PRKACB, RRAS, TP53INP2, TSC2, ULK1, ZFYVE1]
KEGG:05130	Pathogenic Escherichia coli infection	KEGG_13.05.2021	0.383254	1	0.0786066	1	[-1]	Group42	5.58376	11	[BAIAP2, CLDN9, CYFIP2, IL18, MYH9, MYO1D, TLR5, TRADD, TUBA1A, TUBB2B, TUBB3]
KEGG:04919	Thyroid hormone signaling pathway	KEGG_13.05.2021	0.0224912	1	0.249989	1	[-1]	Group48	9.09091	11	[ATP1B1, CCND1, FOXO1, ITGB3, NOTCH3, PLCD1, PLCD3, PLCE1, PRKACB, RCAN2, TSC2]
KEGG:05163	Human cytomegalovirus infection	KEGG_13.05.2021	0.741492	1	0.033734	1	[-1]	Group55	4.88889	11	[CCND1, CDKN1A, GNAI1, GNG7, HLA-E, ITGB3, ITPR1, MAP2K6, PRKACB, TRADD, TSC2]
KEGG:05167	Kaposi sarcoma-associated herpesvirus infection	KEGG_13.05.2021	0.374781	1	0.925832	1	[-1]	Group56	5.69948	11	[CCND1, CDKN1A, GABARAPL1, GABARAPL2, GNG7, HLA-E, IRF7, ITPR1, MAP2K6, TRADD, ZFP36]
KEGG:04640	Hematopoietic cell lineage	KEGG_13.05.2021	0.0123256	1	0.0123256	0.653254	[-1]	Group30	10.101	10	[CD24, CD59, EPOR, FCGR1A, GP1BA, HLA-DMB, IL11RA, ITGA1, ITGA3, ITGB3]
KEGG:04145	Phagosome	KEGG_13.05.2021	0.227273	1	0.248372	1	[-1]	Group43	6.57895	10	[CYBA, FCGR1A, HLA-DMB, HLA-E, ITGB3, MRC2, STX12, TUBA1A, TUBB2B, TUBB3]
KEGG:05152	Tuberculosis	KEGG_13.05.2021	0.461217	1	0.248372	1	[-1]	Group43	5.55556	10	[CAMK2D, CARD9, CTSD, FCGR1A, HLA-DMB, IL18, MRC2, NOS2, TLR9, TRADD]
KEGG:04921	Oxytocin signaling pathway	KEGG_13.05.2021	0.230811	1	0.161925	1	[-1]	Group57	6.49351	10	[CACNA2D4, CAMK1G, CAMK2D, CCND1, CDKN1A, GNAI1, ITPR1, MEF2C, PPP1R12B, PRKACB]
KEGG:05418	Fluid shear stress and atherosclerosis	KEGG_13.05.2021	0.139703	1	0.100524	1	[-1]	Group58	7.19424	10	[CYBA, GPC1, GSTM3, GSTT2, GSTT2B, ITGB3, MAP2K6, MEF2C, MGST3, SDC2]
KEGG:04217	Necroptosis	KEGG_13.05.2021	0.433976	1	0.433976	1	[-1]	Group22	5.66038	9	[CAMK2D, FTH1, FTL, H2AC19, H2AC6, PYGB, SMPD1, SPATA2L, TRADD]
KEGG:04530	Tight junction	KEGG_13.05.2021	0.568543	1	0.872316	1	[-1]	Group38	5.32544	9	[CCND1, CGNL1, CLDN9, F11R, MICALL2, MYH9, MYL12A, PRKACB, TUBA1A]
KEGG:04070	Phosphatidylinositol signaling system	KEGG_13.05.2021	0.0399638	1	0.249989	1	[-1]	Group48	9.27835	9	[CDS1, DGKQ, ITPR1, PIK3C2B, PIP5K1B, PIP5K1C, PLCD1, PLCD3, PLCE1]
KEGG:00564	Glycerophospholipid metabolism	KEGG_13.05.2021	0.0411174	1	0.0667961	1	[-1]	Group49	9.18367	9	[CDS1, DGKQ, GPAT4, PCYT2, PLA2G15, PLA2G6, PLD1, PLD3, PLPP1]
KEGG:05322	Systemic lupus erythematosus	KEGG_13.05.2021	0.205932	1	0.266589	1	[-1]	Group52	6.61765	9	[FCGR1A, H2AC19, H2AC6, H2BC21, H2BC5, H4C14, H4C15, H4C8, HLA-DMB]
KEGG:05417	Lipid and atherosclerosis	KEGG_13.05.2021	1	1	0.925832	1	[-1]	Group56	4.18605	9	[CAMK2D, CYBA, CYP1A1, IL18, IRF7, ITPR1, MAP2K6, MIB2, MMP1]
KEGG:04726	Serotonergic synapse	KEGG_13.05.2021	0.102965	1	0.270852	1	[-1]	Group59	7.82609	9	[ALOX5, APP, GNAI1, GNG7, ITPR1, MAOA, MAOB, PRKACB, PTGS1]
KEGG:04137	Mitophagy	KEGG_13.05.2021	0.0101812	1	0.0154621	0.773106	[-1]	Group37	11.7647	8	[BNIP3L, CITED2, GABARAPL1, GABARAPL2, PINK1, PRKN, RRAS, ULK1]
KEGG:00561	Glycerolipid metabolism	KEGG_13.05.2021	0.00530446	0.700189	0.0182148	0.856096	[-1]	Group40	13.1148	8	[ALDH2, ALDH3A2, DGAT1, DGAT2, DGKQ, GPAT4, PLPP1, PNPLA2]
KEGG:05145	Toxoplasmosis	KEGG_13.05.2021	0.162346	1	0.574958	1	[-1]	Group46	7.14286	8	[ALOX5, GNAI1, HLA-DMB, LAMA3, LAMA5, LAMB2, MAP2K6, NOS2]
KEGG:05222	Small cell lung cancer	KEGG_13.05.2021	0.0664486	1	0.574958	1	[-1]	Group46	8.69565	8	[CCND1, CDKN1A, COL4A5, ITGA3, LAMA3, LAMA5, LAMB2, NOS2]
KEGG:05225	Hepatocellular carcinoma	KEGG_13.05.2021	0.84878	1	0.65946	1	[-1]	Group47	4.7619	8	[CCND1, CDKN1A, GSTM3, GSTT2, GSTT2B, MGST3, SHC2, TXNRD1]
KEGG:04218	Cellular senescence	KEGG_13.05.2021	0.692198	1	0.705475	1	[-1]	Group51	5.12821	8	[CCND1, CDKN1A, FOXO1, HLA-E, ITPR1, MAP2K6, RRAS, TSC2]
KEGG:04621	NOD-like receptor signaling pathway	KEGG_13.05.2021	1	1	0.925832	1	[-1]	Group56	4.41989	8	[CARD9, CYBA, GABARAPL1, GABARAPL2, IL18, IRF7, ITPR1, TXNIP]
KEGG:04934	Cushing syndrome	KEGG_13.05.2021	0.691275	1	0.161925	1	[-1]	Group57	5.16129	8	[CAMK2D, CCND1, CDKN1A, GNAI1, ITPR1, NR4A1, PBX1, PRKACB]
KEGG:00980	Metabolism of xenobiotics by cytochrome P450	KEGG_13.05.2021	0.0220598	1	0.100524	1	[-1]	Group58	10.2564	8	[ALDH3B1, CYP1A1, EPHX1, GSTM3, GSTT2, GSTT2B, HSD11B1L, MGST3]
KEGG:05204	Chemical carcinogenesis	KEGG_13.05.2021	0.0307032	1	0.100524	1	[-1]	Group58	9.63855	8	[ALDH3B1, CYP1A1, EPHX1, GSTM3, GSTT2, GSTT2B, HSD11B1L, MGST3]
KEGG:04611	Platelet activation	KEGG_13.05.2021	0.267736	1	0.270852	1	[-1]	Group59	6.45161	8	[GNAI1, GP1BA, ITGB3, ITPR1, MYL12A, PRKACB, PTGS1, TLN2]
KEGG:04928	Parathyroid hormone synthesis, secretion and action	KEGG_13.05.2021	0.145884	1	0.00249446	0.142184	[-1]	Group60	7.54717	8	[CDKN1A, GNAI1, ITPR1, JUND, MEF2C, MMP15, PLD1, PRKACB]
KEGG:04974	Protein digestion and absorption	KEGG_13.05.2021	0.226392	1	0.226392	1	[-1]	Group24	6.79612	7	[ATP1B1, COL18A1, COL4A5, COL6A1, DPP4, SLC1A1, SLC7A7]
KEGG:00600	Sphingolipid metabolism	KEGG_13.05.2021	0.00556277	0.728723	0.0662627	1	[-1]	Group36	14.2857	7	[ARSA, ASAH1, NEU1, PLPP1, PSAP, SGPP2, SMPD1]
KEGG:04071	Sphingolipid signaling pathway	KEGG_13.05.2021	0.373613	1	0.0662627	1	[-1]	Group36	5.88235	7	[ASAH1, CTSD, GNAI1, PLD1, SGPP2, SMPD1, TRADD]
KEGG:04216	Ferroptosis	KEGG_13.05.2021	0.00197366	0.266444	0.00315837	0.176869	[-1]	Group41	17.0732	7	[FTH1, FTL, GPX4, MAP1LC3A, MAP1LC3B, MAP1LC3B2, SLC40A1]
KEGG:04978	Mineral absorption	KEGG_13.05.2021	0.0165106	1	0.00315837	0.176869	[-1]	Group41	11.6667	7	[ATP1B1, ATP2B4, CYBRD1, FTH1, FTL, MT1X, SLC40A1]
KEGG:04926	Relaxin signaling pathway	KEGG_13.05.2021	0.518003	1	0.574958	1	[-1]	Group46	5.42636	7	[COL4A5, GNAI1, GNG7, MMP1, NOS2, PRKACB, SHC2]
KEGG:00562	Inositol phosphate metabolism	KEGG_13.05.2021	0.0428554	1	0.249989	1	[-1]	Group48	9.58904	7	[PIK3C2B, PIP5K1B, PIP5K1C, PIP5KL1, PLCD1, PLCD3, PLCE1]
KEGG:04666	Fc gamma R-mediated phagocytosis	KEGG_13.05.2021	0.205769	1	0.0667961	1	[-1]	Group49	7.2165	7	[FCGR1A, GSN, PIP5K1B, PIP5K1C, PLA2G6, PLD1, PLPP1]
KEGG:05231	Choline metabolism in cancer	KEGG_13.05.2021	0.208764	1	0.0667961	1	[-1]	Group49	7.14286	7	[DGKQ, PIP5K1B, PIP5K1C, PLD1, PLPP1, RALGDS, TSC2]
KEGG:04910	Insulin signaling pathway	KEGG_13.05.2021	0.673381	1	0.705475	1	[-1]	Group51	5.10949	7	[CBLB, FOXO1, PRKACB, PYGB, SHC2, SORBS1, TSC2]
KEGG:04922	Glucagon signaling pathway	KEGG_13.05.2021	0.337048	1	0.705475	1	[-1]	Group51	6.54206	7	[CAMK2D, CPT1C, FOXO1, ITPR1, PPARA, PRKACB, PYGB]
KEGG:04728	Dopaminergic synapse	KEGG_13.05.2021	0.527017	1	0.266589	1	[-1]	Group52	5.30303	7	[CAMK2D, GNAI1, GNG7, ITPR1, MAOA, MAOB, PRKACB]
KEGG:04721	Synaptic vesicle cycle	KEGG_13.05.2021	0.0859891	1	0.903782	1	[-1]	Group53	8.97436	7	[CLTCL1, DNM1, DNM3, RAB3A, SLC1A1, STXBP1, UNC13B]
KEGG:04925	Aldosterone synthesis and secretion	KEGG_13.05.2021	0.208764	1	0.903782	1	[-1]	Group53	7.14286	7	[ATP1B1, ATP2B4, CAMK1G, CAMK2D, ITPR1, NR4A1, PRKACB]
KEGG:04724	Glutamatergic synapse	KEGG_13.05.2021	0.355554	1	0.66034	1	[-1]	Group54	6.14035	7	[GNAI1, GNG7, GRIK2, ITPR1, PLD1, PRKACB, SLC1A1]
KEGG:04727	GABAergic synapse	KEGG_13.05.2021	0.117547	1	0.66034	1	[-1]	Group54	7.86517	7	[ABAT, GABARAPL1, GABARAPL2, GNAI1, GNG7, PLCL1, PRKACB]
KEGG:00480	Glutathione metabolism	KEGG_13.05.2021	0.0126534	1	0.100524	1	[-1]	Group58	12.2807	7	[G6PD, GPX4, GSTM3, GSTT2, GSTT2B, MGST3, OPLAH]
KEGG:00982	Drug metabolism	KEGG_13.05.2021	0.0402128	1	0.100524	1	[-1]	Group58	9.72222	7	[ALDH3B1, GSTM3, GSTT2, GSTT2B, MAOA, MAOB, MGST3]
KEGG:05135	Yersinia infection	KEGG_13.05.2021	1	1	1	1	[-1]	Group01	4.37956	6	[BAIAP2, IL18, MAP2K6, PIP5K1B, PIP5K1C, RPS6KA2]
KEGG:00514	Other types of O-glycan biosynthesis	KEGG_13.05.2021	0.0170891	1	0.0170891	0.837367	[-1]	Group08	12.766	6	[B4GALT1, GALNT10, GALNT2, GXYLT2, POFUT2, POMT1]
KEGG:00590	Arachidonic acid metabolism	KEGG_13.05.2021	0.0529118	1	0.0529118	1	[-1]	Group13	9.83607	6	[AKR1C3, ALOX5, CYP2U1, PLA2G6, PTGES, PTGS1]
KEGG:02010	ABC transporters	KEGG_13.05.2021	0.0139575	1	0.0139575	0.711831	[-1]	Group15	13.3333	6	[ABCA2, ABCA3, ABCA5, ABCA7, ABCC3, ABCD2]
KEGG:03320	PPAR signaling pathway	KEGG_13.05.2021	0.152359	1	0.152359	1	[-1]	Group16	7.89474	6	[ANGPTL4, CPT1C, MMP1, PPARA, SLC27A1, SORBS1]
KEGG:04210	Apoptosis	KEGG_13.05.2021	1	1	1	1	[-1]	Group21	4.41176	6	[CTSD, CTSO, ITPR1, SPTAN1, TRADD, TUBA1A]
KEGG:04350	TGF-beta signaling pathway	KEGG_13.05.2021	0.313369	1	0.313369	1	[-1]	Group25	6.38298	6	[BAMBI, BMP8B, FBN1, ID1, ID2, ID4]
KEGG:04380	Osteoclast differentiation	KEGG_13.05.2021	0.82798	1	0.82798	1	[-1]	Group27	4.6875	6	[CALCR, CYBA, FCGR1A, ITGB3, JUND, MAP2K6]
KEGG:00510	N-Glycan biosynthesis	KEGG_13.05.2021	0.022643	1	0.0138583	0.72063	[-1]	Group34	12	6	[B4GALT1, MAN1A1, MAN1B1, MAN1C1, MGAT4B, SRD5A3]
KEGG:00513	Various types of N-glycan biosynthesis	KEGG_13.05.2021	0.00698502	0.908053	0.0138583	0.72063	[-1]	Group34	15.3846	6	[B4GALT1, HEXD, MAN1A1, MAN1B1, MAN1C1, MGAT4B]
KEGG:05412	Arrhythmogenic right ventricular cardiomyopathy	KEGG_13.05.2021	0.156618	1	0.503226	1	[-1]	Group44	7.79221	6	[CACNA2D4, DAG1, ITGA1, ITGA3, ITGB3, JUP]
KEGG:05414	Dilated cardiomyopathy	KEGG_13.05.2021	0.323023	1	0.503226	1	[-1]	Group44	6.25	6	[CACNA2D4, DAG1, ITGA1, ITGA3, ITGB3, PRKACB]
KEGG:00280	Valine, leucine and isoleucine degradation	KEGG_13.05.2021	0.0188229	1	0.139703	1	[-1]	Group45	12.5	6	[ABAT, ALDH2, ALDH3A2, BCKDHA, HMGCL, HMGCLL1]
KEGG:04146	Peroxisome	KEGG_13.05.2021	0.180623	1	0.139703	1	[-1]	Group45	7.31707	6	[ABCD2, CRAT, DECR2, HMGCL, HMGCLL1, NOS2]
KEGG:05146	Amoebiasis	KEGG_13.05.2021	0.462403	1	0.574958	1	[-1]	Group46	5.88235	6	[COL4A5, LAMA3, LAMA5, LAMB2, NOS2, PRKACB]
KEGG:05224	Breast cancer	KEGG_13.05.2021	1	1	0.65946	1	[-1]	Group47	4.08163	6	[CCND1, CDKN1A, FGF18, JAG2, NOTCH3, SHC2]
KEGG:04933	AGE-RAGE signaling pathway in diabetic complications	KEGG_13.05.2021	0.456776	1	0.249989	1	[-1]	Group48	6	6	[CCND1, COL4A5, FOXO1, PLCD1, PLCD3, PLCE1]
KEGG:04152	AMPK signaling pathway	KEGG_13.05.2021	0.657019	1	0.705475	1	[-1]	Group51	5	6	[CCND1, CPT1C, FOXO1, LEPR, TSC2, ULK1]
KEGG:04261	Adrenergic signaling in cardiomyocytes	KEGG_13.05.2021	1	1	0.903782	1	[-1]	Group53	4	6	[ATP1B1, ATP2B4, CACNA2D4, CAMK2D, GNAI1, PRKACB]
KEGG:04961	Endocrine and other factor-regulated calcium reabsorption	KEGG_13.05.2021	0.0292987	1	0.903782	1	[-1]	Group53	11.3208	6	[ATP1B1, ATP2B4, CLTCL1, DNM1, DNM3, PRKACB]
KEGG:04970	Salivary secretion	KEGG_13.05.2021	0.308787	1	0.903782	1	[-1]	Group53	6.45161	6	[ATP1B1, ATP2B4, CST2, CST3, ITPR1, PRKACB]
KEGG:04915	Estrogen signaling pathway	KEGG_13.05.2021	1	1	0.66034	1	[-1]	Group54	4.34783	6	[CTSD, GNAI1, ITPR1, KRT19, PRKACB, SHC2]
KEGG:04935	Growth hormone synthesis, secretion and action	KEGG_13.05.2021	0.654538	1	0.66034	1	[-1]	Group54	5.04202	6	[GNAI1, ITPR1, MAP2K6, PRKACB, SHC2, SSTR2]
KEGG:04012	ErbB signaling pathway	KEGG_13.05.2021	0.278926	1	0.161925	1	[-1]	Group57	7.05882	6	[CAMK2D, CBLB, CDKN1A, ERBB4, NRG2, SHC2]
KEGG:00330	Arginine and proline metabolism	KEGG_13.05.2021	0.0247354	1	0.270852	1	[-1]	Group59	11.7647	6	[ALDH2, ALDH3A2, CKMT1B, MAOA, MAOB, NOS2]
KEGG:04270	Vascular smooth muscle contraction	KEGG_13.05.2021	0.833635	1	0.00249446	0.142184	[-1]	Group60	4.51128	6	[ITPR1, KCNMB4, MYH9, PLA2G6, PPP1R12B, PRKACB]
KEGG:04540	Gap junction	KEGG_13.05.2021	0.288602	1	0.00249446	0.142184	[-1]	Group60	6.81818	6	[GNAI1, ITPR1, PRKACB, TUBA1A, TUBB2B, TUBB3]
KEGG:04750	Inflammatory mediator regulation of TRP channels	KEGG_13.05.2021	0.451856	1	0.00249446	0.142184	[-1]	Group60	6.12245	6	[ASIC3, CAMK2D, ITPR1, MAP2K6, PLA2G6, PRKACB]
KEGG:04911	Insulin secretion	KEGG_13.05.2021	0.281932	1	0.00249446	0.142184	[-1]	Group60	6.97674	6	[ATP1B1, CAMK2D, KCNMB4, KCNN3, PRKACB, RAB3A]
KEGG:04971	Gastric acid secretion	KEGG_13.05.2021	0.152359	1	0.00249446	0.142184	[-1]	Group60	7.89474	6	[ATP1B1, CAMK2D, GNAI1, ITPR1, PRKACB, SSTR2]
KEGG:04340	Hedgehog signaling pathway	KEGG_13.05.2021	0.102307	1	0.102307	1	[-1]	Group23	8.92857	5	[CCND1, EVC, HHAT, MEGF8, PRKACB]
KEGG:05416	Viral myocarditis	KEGG_13.05.2021	0.191805	1	0.165693	1	[-1]	Group33	8.33333	5	[CCND1, CXADR, DAG1, HLA-DMB, HLA-E]
KEGG:04670	Leukocyte transendothelial migration	KEGG_13.05.2021	1	1	0.872316	1	[-1]	Group38	4.38596	5	[CLDN9, CYBA, F11R, GNAI1, MYL12A]
KEGG:00140	Steroid hormone biosynthesis	KEGG_13.05.2021	0.195551	1	0.218829	1	[-1]	Group39	8.19672	5	[AKR1C3, CYP1A1, HSD11B1L, SRD5A1, SRD5A3]
KEGG:05410	Hypertrophic cardiomyopathy	KEGG_13.05.2021	0.60111	1	0.503226	1	[-1]	Group44	5.55556	5	[CACNA2D4, DAG1, ITGA1, ITGA3, ITGB3]
KEGG:05214	Glioma	KEGG_13.05.2021	0.387319	1	0.65946	1	[-1]	Group47	6.66667	5	[CAMK1G, CAMK2D, CCND1, CDKN1A, SHC2]
KEGG:00565	Ether lipid metabolism	KEGG_13.05.2021	0.0653079	1	0.0667961	1	[-1]	Group49	10.2041	5	[PLA2G6, PLD1, PLD3, PLPP1, TMEM189-UBE2V1]
KEGG:04211	Longevity regulating pathway	KEGG_13.05.2021	0.598768	1	0.705475	1	[-1]	Group51	5.61798	5	[FOXO1, PRKACB, SESN3, TSC2, ULK1]
KEGG:04713	Circadian entrainment	KEGG_13.05.2021	0.621394	1	0.66034	1	[-1]	Group54	5.15464	5	[CAMK2D, GNAI1, GNG7, ITPR1, PRKACB]
KEGG:04725	Cholinergic synapse	KEGG_13.05.2021	1	1	0.66034	1	[-1]	Group54	4.42478	5	[CAMK2D, GNAI1, GNG7, ITPR1, PRKACB]
KEGG:04115	p53 signaling pathway	KEGG_13.05.2021	0.259581	1	0.925832	1	[-1]	Group56	6.84932	5	[CCND1, CDKN1A, SESN3, TP53I3, TSC2]
KEGG:04912	GnRH signaling pathway	KEGG_13.05.2021	0.60902	1	0.925832	1	[-1]	Group56	5.37634	5	[CAMK2D, ITPR1, MAP2K6, PLD1, PRKACB]
KEGG:00340	Histidine metabolism	KEGG_13.05.2021	0.00238282	0.319298	0.100524	1	[-1]	Group58	22.7273	5	[ALDH2, ALDH3A2, ALDH3B1, MAOA, MAOB]
KEGG:00380	Tryptophan metabolism	KEGG_13.05.2021	0.0373518	1	0.270852	1	[-1]	Group59	11.9048	5	[ALDH2, ALDH3A2, CYP1A1, MAOA, MAOB]
KEGG:05031	Amphetamine addiction	KEGG_13.05.2021	0.234793	1	0.270852	1	[-1]	Group59	7.24638	5	[ARC, CAMK2D, MAOA, MAOB, PRKACB]
KEGG:04931	Insulin resistance	KEGG_13.05.2021	0.814348	1	0.00249446	0.142184	[-1]	Group60	4.62963	5	[FOXO1, PPARA, PYGB, RPS6KA2, SLC27A1]
KEGG:05144	Malaria	KEGG_13.05.2021	0.283384	1	0.283384	1	[-1]	Group02	8	4	[IL18, LRP1, SDC2, TLR9]
KEGG:05221	Acute myeloid leukemia	KEGG_13.05.2021	0.542273	1	0.542273	1	[-1]	Group04	5.97015	4	[CCND1, DUSP6, FCGR1A, JUP]
KEGG:00511	Other glycan degradation	KEGG_13.05.2021	0.00717368	0.925404	0.00717368	0.394552	[-1]	Group06	22.2222	4	[HEXD, MAN2B2, MANBA, NEU1]
KEGG:00515	Mannose type O-glycan biosynthesis	KEGG_13.05.2021	0.01743	1	0.01743	0.836639	[-1]	Group09	17.3913	4	[B4GALT1, FKRP, LARGE1, POMT1]
KEGG:00531	Glycosaminoglycan degradation	KEGG_13.05.2021	0.00877345	1	0.00877345	0.473767	[-1]	Group10	21.0526	4	[HGSNAT, HYAL2, IDUA, SGSH]
KEGG:04920	Adipocytokine signaling pathway	KEGG_13.05.2021	0.54977	1	0.54977	1	[-1]	Group32	5.7971	4	[CPT1C, LEPR, PPARA, TRADD]
KEGG:04913	Ovarian steroidogenesis	KEGG_13.05.2021	0.287867	1	0.218829	1	[-1]	Group39	7.84314	4	[AKR1C3, ALOX5, CYP1A1, PRKACB]
KEGG:04975	Fat digestion and absorption	KEGG_13.05.2021	0.122636	1	0.0182148	0.856096	[-1]	Group40	9.30233	4	[DGAT1, DGAT2, PLPP1, SLC27A1]
KEGG:05140	Leishmaniasis	KEGG_13.05.2021	0.777078	1	0.248372	1	[-1]	Group43	5.19481	4	[CYBA, FCGR1A, HLA-DMB, NOS2]
KEGG:00410	beta-Alanine metabolism	KEGG_13.05.2021	0.0423415	1	0.56587	1	[-1]	Group50	13.3333	4	[ABAT, ALDH2, ALDH3A2, ALDH3B1]
KEGG:05030	Cocaine addiction	KEGG_13.05.2021	0.279263	1	0.266589	1	[-1]	Group52	8.16327	4	[GNAI1, MAOA, MAOB, PRKACB]
KEGG:05100	Bacterial invasion of epithelial cells	KEGG_13.05.2021	0.777078	1	0.903782	1	[-1]	Group53	5.19481	4	[CLTCL1, DNM1, DNM3, SHC2]
KEGG:05215	Prostate cancer	KEGG_13.05.2021	1	1	0.925832	1	[-1]	Group56	4.12371	4	[AR, CCND1, CDKN1A, FOXO1]
KEGG:05212	Pancreatic cancer	KEGG_13.05.2021	0.581282	1	0.161925	1	[-1]	Group57	5.26316	4	[CCND1, CDKN1A, PLD1, RALGDS]
KEGG:05219	Bladder cancer	KEGG_13.05.2021	0.107625	1	0.161925	1	[-1]	Group57	9.7561	4	[CCND1, CDKN1A, FGFR3, MMP1]
KEGG:00010	Glycolysis / Gluconeogenesis	KEGG_13.05.2021	0.542273	1	0.270852	1	[-1]	Group59	5.97015	4	[ALDH2, ALDH3A2, ALDH3B1, ALDOC]
KEGG:00071	Fatty acid degradation	KEGG_13.05.2021	0.122636	1	0.270852	1	[-1]	Group59	9.30233	4	[ALDH2, ALDH3A2, CPT1C, CYP2U1]
KEGG:04720	Long-term potentiation	KEGG_13.05.2021	0.542273	1	0.270852	1	[-1]	Group59	5.97015	4	[CAMK2D, ITPR1, PRKACB, RPS6KA2]
KEGG:04923	Regulation of lipolysis in adipocytes	KEGG_13.05.2021	0.321365	1	0.270852	1	[-1]	Group59	7.01754	4	[GNAI1, PNPLA2, PRKACB, PTGS1]
KEGG:04927	Cortisol synthesis and secretion	KEGG_13.05.2021	0.535614	1	0.00249446	0.142184	[-1]	Group60	6.15385	4	[ITPR1, NR4A1, PBX1, PRKACB]
KEGG:04976	Bile secretion	KEGG_13.05.2021	1	1	0.00249446	0.142184	[-1]	Group60	4.44444	4	[ABCC3, ATP1B1, EPHX1, PRKACB]
KEGG:00030	Pentose phosphate pathway	KEGG_13.05.2021	0.146947	1	0.146947	1	[-1]	Group00	10	3	[ALDOC, G6PD, H6PD]
KEGG:04929	GnRH secretion	KEGG_13.05.2021	0.762076	1	0.762076	1	[-1]	Group05	4.6875	3	[HCN2, ITPR1, KCNN3]
KEGG:05321	Inflammatory bowel disease	KEGG_13.05.2021	0.765468	1	0.765468	1	[-1]	Group07	4.61538	3	[HLA-DMB, IL18, TLR5]
KEGG:00532	Glycosaminoglycan biosynthesis	KEGG_13.05.2021	0.0567712	1	0.0567712	1	[-1]	Group11	15	3	[B3GAT3, CHPF, CHPF2]
KEGG:00830	Retinol metabolism	KEGG_13.05.2021	1	1	1	1	[-1]	Group14	4.41176	3	[CYP1A1, DGAT1, RETSAT]
KEGG:00250	Alanine, aspartate and glutamate metabolism	KEGG_13.05.2021	0.226133	1	0.226133	1	[-1]	Group18	8.10811	3	[ABAT, ADSS1, GPT]
KEGG:04520	Adherens junction	KEGG_13.05.2021	1	1	1	1	[-1]	Group29	4.22535	3	[BAIAP2, PTPRM, SORBS1]
KEGG:04940	Type I diabetes mellitus	KEGG_13.05.2021	0.43964	1	0.165693	1	[-1]	Group33	6.97674	3	[CPE, HLA-DMB, HLA-E]
KEGG:00650	Butanoate metabolism	KEGG_13.05.2021	0.126296	1	0.139703	1	[-1]	Group45	10.7143	3	[ABAT, HMGCL, HMGCLL1]
KEGG:04330	Notch signaling pathway	KEGG_13.05.2021	0.746366	1	0.65946	1	[-1]	Group47	5.08475	3	[DTX4, JAG2, NOTCH3]
KEGG:05218	Melanoma	KEGG_13.05.2021	1	1	0.65946	1	[-1]	Group47	4.16667	3	[CCND1, CDKN1A, FGF18]
KEGG:00310	Lysine degradation	KEGG_13.05.2021	0.758756	1	0.56587	1	[-1]	Group50	4.7619	3	[ALDH2, ALDH3A2, PLOD2]
KEGG:00620	Pyruvate metabolism	KEGG_13.05.2021	0.465495	1	0.56587	1	[-1]	Group50	6.38298	3	[ALDH2, ALDH3A2, LDHD]
KEGG:04918	Thyroid hormone synthesis	KEGG_13.05.2021	1	1	0.903782	1	[-1]	Group53	4	3	[ATP1B1, ITPR1, PRKACB]
KEGG:00350	Tyrosine metabolism	KEGG_13.05.2021	0.214313	1	0.100524	1	[-1]	Group58	8.33333	3	[ALDH3B1, MAOA, MAOB]
KEGG:00360	Phenylalanine metabolism	KEGG_13.05.2021	0.0373282	1	0.100524	1	[-1]	Group58	17.6471	3	[ALDH3B1, MAOA, MAOB]
KEGG:04924	Renin secretion	KEGG_13.05.2021	1	1	0.270852	1	[-1]	Group59	4.34783	3	[GNAI1, ITPR1, PRKACB]

## Sheet: MDA-JG-downreg
ID	Term	Ontology Source	Term PValue	Term PValue Corrected with Bonferroni step down	Group PValue	Group PValue Corrected with Bonferroni step down	GOLevels	GOGroups	% Associated Genes	Nr. Genes	Associated Genes Found
KEGG:05200	Pathways in cancer	KEGG_13.05.2021	0.0266254	1	0.0952875	1	[-1]	Group38	5.83804	31	[ADCY7, ARNT2, BIRC5, BRCA2, CCNA1, CCNA2, CXCL8, DDB2, E2F2, EGF, FGF1, FGF5, GSTM1, HES1, IL12A, IL6, IL7, IL7R, LAMC2, MECOM, PLCB4, PTGS2, RAD51, RASGRP1, SKP2, TRAF1, TRAF2, VEGFA, WNT10B, WNT3, WNT7B]
KEGG:04110	Cell cycle	KEGG_13.05.2021	1.07856e-12	1.4237e-10	1.15515e-10	4.85162e-09	[-1]	Group25	20.9677	26	[BUB1, BUB1B, CCNA1, CCNA2, CCNB1, CCNB2, CDC20, CDC25A, CDC25C, CDC45, CDC6, CDC7, CDK1, DBF4, E2F2, ESPL1, MAD2L1, MCM2, MCM3, MCM5, ORC1, PKMYT1, PLK1, RBL1, SKP2, TTK]
KEGG:04151	PI3K-Akt signaling pathway	KEGG_13.05.2021	0.0492577	1	0.0492577	1	[-1]	Group09	5.9322	21	[ATF4, BRCA1, COL9A2, CSF3, EGF, EREG, FGF1, FGF5, IL6, IL7, IL7R, ITGA10, LAMC2, MYB, PIK3AP1, PIK3CG, PKN3, RELN, SGK1, TNC, VEGFA]
KEGG:04060	Cytokine-cytokine receptor interaction	KEGG_13.05.2021	0.0305032	1	0.113792	1	[-1]	Group35	6.44068	19	[CLCF1, CNTF, CSF2, CSF3, CXCL2, CXCL8, GDF15, IL11, IL12A, IL18R1, IL1A, IL1B, IL27RA, IL6, IL7, IL7R, LIF, TNFSF12, TNFSF18]
KEGG:04218	Cellular senescence	KEGG_13.05.2021	3.44396e-05	0.00433939	0.00231484	0.0879639	[-1]	Group30	11.5385	18	[CCNA1, CCNA2, CCNB1, CCNB2, CDC25A, CDK1, CXCL8, E2F2, FOXM1, IL1A, IL6, LIN9, MAPK13, MYBL2, NFATC1, NFATC2, NFATC4, RBL1]
KEGG:05417	Lipid and atherosclerosis	KEGG_13.05.2021	0.00199721	0.241663	0.0109569	0.394447	[-1]	Group39	8.37209	18	[ATF4, CASP1, CXCL2, CXCL8, CYBB, HSPA6, ICAM1, IL12A, IL1B, IL6, MAPK13, NFATC1, NFATC2, NLRP3, PLCB4, POU2F2, TLR6, TRAF2]
KEGG:04010	MAPK signaling pathway	KEGG_13.05.2021	0.0629044	1	0.0629044	1	[-1]	Group04	6.12245	18	[ATF4, DUSP2, EGF, EREG, FGF1, FGF5, HSPA6, IL1A, IL1B, MAPK13, MECOM, NFATC1, PLA2G4A, PTPRR, RASGRF1, RASGRP1, TRAF2, VEGFA]
KEGG:04621	NOD-like receptor signaling pathway	KEGG_13.05.2021	0.000686593	0.0851376	0.691698	1	[-1]	Group41	9.39227	17	[AIM2, CARD8, CASP1, CXCL2, CXCL8, CYBB, GBP1, GBP3, IFI16, IL1B, IL6, MAPK13, NLRP3, OAS3, PLCB4, TNFAIP3, TRAF2]
KEGG:05166	Human T-cell leukemia virus 1 infection	KEGG_13.05.2021	0.00673443	0.767725	0.00231484	0.0879639	[-1]	Group30	7.76256	17	[ADCY7, ATF4, BUB1B, CCNA1, CCNA2, CCNB2, CDC20, CSF2, E2F2, ESPL1, ICAM1, IL6, ITGB2, MAD2L1, NFATC1, NFATC2, NFATC4]
KEGG:05163	Human cytomegalovirus infection	KEGG_13.05.2021	0.00805085	0.901695	9.12791e-06	0.000355989	[-1]	Group33	7.55556	17	[ADCY7, ATF4, CGAS, CXCL8, E2F2, GNAO1, IL1B, IL6, MAPK13, NFATC1, NFATC2, NFATC4, PLCB4, PTGS2, TAP2, TRAF2, VEGFA]
KEGG:05165	Human papillomavirus infection	KEGG_13.05.2021	0.24415	1	0.259042	1	[-1]	Group22	5.13595	17	[CCNA1, CCNA2, COL9A2, EGF, HES1, ITGA10, LAMC2, OASL, PTGS2, RBL1, RELN, TLR3, TNC, VEGFA, WNT10B, WNT3, WNT7B]
KEGG:04114	Oocyte meiosis	KEGG_13.05.2021	3.87631e-05	0.00484539	1.15515e-10	4.85162e-09	[-1]	Group25	12.4031	16	[ADCY7, AURKA, BUB1, CCNB1, CCNB2, CDC20, CDC25C, CDK1, ESPL1, FBXO43, FBXO5, MAD2L1, MAPK13, PKMYT1, PLK1, SGO1]
KEGG:05167	Kaposi sarcoma-associated herpesvirus infection	KEGG_13.05.2021	0.00397384	0.464939	9.12791e-06	0.000355989	[-1]	Group33	8.29016	16	[CLEC2B, CSF2, CXCL2, CXCL8, E2F2, ICAM1, IL6, MAPK13, NFATC1, NFATC2, NFATC4, PIK3CG, PTGS2, TLR3, TRAF2, VEGFA]
KEGG:05171	Coronavirus disease	KEGG_13.05.2021	0.0241382	1	0.691698	1	[-1]	Group41	6.89655	16	[C3AR1, CASP1, CGAS, CSF2, CSF3, CXCL8, CYBB, F13A1, FGB, IL12A, IL1B, IL6, MAPK13, NLRP3, OAS3, TLR3]
KEGG:04914	Progesterone-mediated oocyte maturation	KEGG_13.05.2021	6.70376e-06	0.000858081	1.15515e-10	4.85162e-09	[-1]	Group25	15	15	[ADCY7, AURKA, BUB1, CCNA1, CCNA2, CCNB1, CCNB2, CDC25A, CDC25C, CDK1, KIF22, MAD2L1, MAPK13, PKMYT1, PLK1]
KEGG:04668	TNF signaling pathway	KEGG_13.05.2021	2.71712e-05	0.00345074	0.0109569	0.394447	[-1]	Group39	13.3929	15	[ATF4, CASP10, CSF2, CXCL2, ICAM1, IL18R1, IL1B, IL6, LIF, MAPK13, MLKL, PTGS2, TNFAIP3, TRAF1, TRAF2]
KEGG:05170	Human immunodeficiency virus 1 infection	KEGG_13.05.2021	0.0280919	1	0.0109569	0.394447	[-1]	Group39	7.07547	15	[AP1M2, APOBEC3B, CCNB1, CCNB2, CDC25C, CDK1, CGAS, GNAO1, LIMK2, MAPK13, NFATC1, NFATC2, NFATC4, TAP2, TRAF2]
KEGG:05161	Hepatitis B	KEGG_13.05.2021	0.0057862	0.665413	0.00231484	0.0879639	[-1]	Group30	8.64198	14	[ATF4, BIRC5, CASP10, CCNA1, CCNA2, CXCL8, DDB2, E2F2, IL6, MAPK13, NFATC1, NFATC2, NFATC4, TLR3]
KEGG:05206	MicroRNAs in cancer	KEGG_13.05.2021	0.548585	1	0.548585	1	[-1]	Group19	4.51613	14	[BRCA1, CDC25A, CDC25C, CDCA5, CYP24A1, DNMT3A, DNMT3B, E2F2, EZH2, KIF23, PTGS2, TNC, VEGFA, WNT3]
KEGG:03030	DNA replication	KEGG_13.05.2021	3.94542e-10	5.1685e-08	9.11693e-09	3.64677e-07	[-1]	Group27	36.1111	13	[DNA2, FEN1, MCM2, MCM3, MCM5, POLA1, POLA2, POLD3, POLE2, PRIM1, RFC3, RFC4, RNASEH2B]
KEGG:05202	Transcriptional misregulation in cancer	KEGG_13.05.2021	0.0551379	1	0.0551379	1	[-1]	Group17	6.77083	13	[ARNT2, CCNA1, CCNA2, CSF2, CXCL8, DDB2, ETV4, H3C3, IL6, NSD2, NUPR1, SIX4, TRAF1]
KEGG:05169	Epstein-Barr virus infection	KEGG_13.05.2021	0.0654405	1	9.12791e-06	0.000355989	[-1]	Group33	6.43564	13	[CCNA1, CCNA2, DDB2, E2F2, HES1, ICAM1, IL6, MAPK13, OAS3, SKP2, TAP2, TNFAIP3, TRAF2]
KEGG:03460	Fanconi anemia pathway	KEGG_13.05.2021	7.99515e-07	0.000103137	8.06502e-09	3.30666e-07	[-1]	Group20	22.2222	12	[BLM, BRCA1, BRCA2, BRIP1, EME1, FAAP24, FANCD2, FANCG, FANCI, HES1, RAD51, UBE2T]
KEGG:04630	JAK-STAT signaling pathway	KEGG_13.05.2021	0.0359256	1	0.113792	1	[-1]	Group35	7.40741	12	[AOX1, CNTF, CSF2, CSF3, EGF, IL11, IL12A, IL27RA, IL6, IL7, IL7R, LIF]
KEGG:04015	Rap1 signaling pathway	KEGG_13.05.2021	0.201372	1	0.794242	1	[-1]	Group23	5.71429	12	[ADCY7, APBB1IP, EGF, FGF1, FGF5, GNAO1, ITGB2, MAPK13, P2RY1, PLCB4, RAPGEF3, VEGFA]
KEGG:05131	Shigellosis	KEGG_13.05.2021	0.401616	1	0.691698	1	[-1]	Group41	4.87805	12	[CASP1, CGAS, CSF2, CXCL8, H3C3, HKDC1, IL1B, MAPK13, NLRP3, PLCB4, TRAF2, U2AF1L4]
KEGG:03440	Homologous recombination	KEGG_13.05.2021	2.99087e-07	3.88814e-05	8.06502e-09	3.30666e-07	[-1]	Group20	26.8293	11	[BLM, BRCA1, BRCA2, BRIP1, EME1, POLD3, RAD51, RAD51D, RAD54L, TOPBP1, XRCC2]
KEGG:05224	Breast cancer	KEGG_13.05.2021	0.031364	1	0.0952875	1	[-1]	Group38	7.48299	11	[BRCA1, BRCA2, DDB2, E2F2, EGF, FGF1, FGF5, HES1, WNT10B, WNT3, WNT7B]
KEGG:04217	Necroptosis	KEGG_13.05.2021	0.0592481	1	0.691698	1	[-1]	Group41	6.91824	11	[CASP1, CYBB, H2AC17, IL1A, IL1B, MLKL, NLRP3, PLA2G4A, TLR3, TNFAIP3, TRAF2]
KEGG:05203	Viral carcinogenesis	KEGG_13.05.2021	0.268259	1	0.268259	1	[-1]	Group18	5.39216	11	[ATF4, CCNA1, CCNA2, CDC20, CDK1, GTF2H2C_2, H4C1, RBL1, SKP2, TRAF1, TRAF2]
KEGG:05132	Salmonella infection	KEGG_13.05.2021	0.617769	1	0.691698	1	[-1]	Group41	4.41767	11	[CASP1, CXCL8, IL1B, IL6, MAPK13, MLKL, NLRP3, PIK3CG, RHOJ, TLR6, TRAF2]
KEGG:05133	Pertussis	KEGG_13.05.2021	0.000690308	0.0849078	0.691698	1	[-1]	Group41	13.1579	10	[C4BPB, CASP1, CXCL8, IL12A, IL1A, IL1B, IL6, ITGB2, MAPK13, NLRP3]
KEGG:05323	Rheumatoid arthritis	KEGG_13.05.2021	0.00325845	0.387755	0.113792	1	[-1]	Group35	10.7527	10	[CSF2, CXCL2, CXCL8, ICAM1, IL11, IL1A, IL1B, IL6, ITGB2, VEGFA]
KEGG:04657	IL-17 signaling pathway	KEGG_13.05.2021	0.00352361	0.415786	0.113792	1	[-1]	Group35	10.6383	10	[CSF2, CSF3, CXCL2, CXCL8, IL1B, IL6, MAPK13, PTGS2, TNFAIP3, TRAF2]
KEGG:04933	AGE-RAGE signaling pathway in diabetic complications	KEGG_13.05.2021	0.00549484	0.637401	0.0109569	0.394447	[-1]	Group39	10	10	[CXCL8, CYBB, ICAM1, IL1A, IL1B, IL6, MAPK13, NFATC1, PLCB4, VEGFA]
KEGG:04625	C-type lectin receptor signaling pathway	KEGG_13.05.2021	0.00722799	0.816763	0.0109569	0.394447	[-1]	Group39	9.61539	10	[CASP1, IL12A, IL1B, IL6, MAPK13, NFATC1, NFATC2, NFATC4, NLRP3, PTGS2]
KEGG:04068	FoxO signaling pathway	KEGG_13.05.2021	0.0371681	1	0.0371681	1	[-1]	Group05	7.63359	10	[CCNB1, CCNB2, EGF, IL6, IL7R, MAPK13, PLK1, PLK4, SGK1, SKP2]
KEGG:05164	Influenza A	KEGG_13.05.2021	0.226327	1	0.691698	1	[-1]	Group41	5.81395	10	[CASP1, CXCL8, ICAM1, IL12A, IL1A, IL1B, IL6, NLRP3, OAS3, TLR3]
KEGG:05152	Tuberculosis	KEGG_13.05.2021	0.240009	1	0.691698	1	[-1]	Group41	5.55556	10	[CASP10, CTSS, IL12A, IL1A, IL1B, IL6, ITGB2, MAPK13, TLR1, TLR6]
KEGG:04360	Axon guidance	KEGG_13.05.2021	0.244389	1	0.244389	1	[-1]	Group11	5.49451	10	[LIMK2, NFATC2, NFATC4, NGEF, PLXNA2, RGS3, ROBO3, SEMA3A, SEMA3D, SEMA6B]
KEGG:04613	Neutrophil extracellular trap formation	KEGG_13.05.2021	0.338555	1	0.338555	1	[-1]	Group14	5.26316	10	[CASP1, CYBB, FGB, H2AC17, H3C3, H4C1, ITGB2, MAPK13, PLCB4, PPIF]
KEGG:04020	Calcium signaling pathway	KEGG_13.05.2021	0.73636	1	0.794242	1	[-1]	Group23	4.16667	10	[ADCY7, EGF, FGF1, FGF5, GRPR, ITPKB, PDE1C, PLCB4, PPIF, VEGFA]
KEGG:05146	Amoebiasis	KEGG_13.05.2021	0.0178831	1	0.691698	1	[-1]	Group41	8.82353	9	[CSF2, CXCL2, CXCL8, IL12A, IL1B, IL6, ITGB2, LAMC2, PLCB4]
KEGG:04611	Platelet activation	KEGG_13.05.2021	0.0600381	1	0.910731	1	[-1]	Group28	7.25806	9	[ADCY7, APBB1IP, FGB, MAPK13, P2RY1, PIK3CG, PLA2G4A, PLCB4, RASGRP1]
KEGG:00230	Purine metabolism	KEGG_13.05.2021	0.102047	1	0.215724	1	[-1]	Group34	6.92308	9	[ADA, ADCY7, NME1, PDE1C, PDE4B, PDE4D, PFAS, RRM1, RRM2]
KEGG:05135	Yersinia infection	KEGG_13.05.2021	0.114468	1	9.12791e-06	0.000355989	[-1]	Group33	6.56934	9	[CASP1, CXCL8, IL1B, IL6, MAPK13, NFATC1, NFATC2, NLRP3, TRAF2]
KEGG:04072	Phospholipase D signaling pathway	KEGG_13.05.2021	0.191595	1	1	1	[-1]	Group29	6.08108	9	[ADCY7, CXCL8, DGKE, DGKG, EGF, PIK3CG, PLA2G4A, PLCB4, RAPGEF3]
KEGG:04921	Oxytocin signaling pathway	KEGG_13.05.2021	0.204235	1	0.783239	1	[-1]	Group32	5.84416	9	[ADCY7, GNAO1, NFATC1, NFATC2, NFATC4, PIK3CG, PLA2G4A, PLCB4, PTGS2]
KEGG:05134	Legionellosis	KEGG_13.05.2021	0.00153826	0.187667	0.691698	1	[-1]	Group41	14.0351	8	[CASP1, CXCL2, CXCL8, HSPA6, IL12A, IL1B, IL6, ITGB2]
KEGG:04640	Hematopoietic cell lineage	KEGG_13.05.2021	0.058139	1	0.113792	1	[-1]	Group35	8.08081	8	[CSF2, CSF3, IL11, IL1A, IL1B, IL6, IL7, IL7R]
KEGG:05142	Chagas disease	KEGG_13.05.2021	0.0622769	1	0.0109569	0.394447	[-1]	Group39	7.84314	8	[CXCL8, GNAO1, IL12A, IL1B, IL6, MAPK13, PLCB4, TLR6]
KEGG:04064	NF-kappa B signaling pathway	KEGG_13.05.2021	0.0655223	1	0.691698	1	[-1]	Group41	7.69231	8	[CXCL2, CXCL8, ICAM1, IL1B, PTGS2, TNFAIP3, TRAF1, TRAF2]
KEGG:04620	Toll-like receptor signaling pathway	KEGG_13.05.2021	0.0655223	1	0.691698	1	[-1]	Group41	7.69231	8	[CXCL8, IL12A, IL1B, IL6, MAPK13, TLR1, TLR3, TLR6]
KEGG:04725	Cholinergic synapse	KEGG_13.05.2021	0.0848312	1	0.264382	1	[-1]	Group40	7.07965	8	[ADCY7, ATF4, GNAO1, KCNQ3, KCNQ4, KCNQ5, PIK3CG, PLCB4]
KEGG:04210	Apoptosis	KEGG_13.05.2021	0.256433	1	0.256433	1	[-1]	Group10	5.88235	8	[ATF4, BIRC5, CASP10, CTSS, DFFB, LMNB1, TRAF1, TRAF2]
KEGG:05226	Gastric cancer	KEGG_13.05.2021	0.386883	1	0.0952875	1	[-1]	Group38	5.36913	8	[DDB2, E2F2, EGF, FGF1, FGF5, WNT10B, WNT3, WNT7B]
KEGG:04934	Cushing syndrome	KEGG_13.05.2021	0.398062	1	0.0952875	1	[-1]	Group38	5.16129	8	[ADCY7, ATF4, E2F2, KCNK2, PLCB4, WNT10B, WNT3, WNT7B]
KEGG:04310	Wnt signaling pathway	KEGG_13.05.2021	0.539459	1	0.0952875	1	[-1]	Group38	4.81928	8	[NFATC1, NFATC2, NFATC4, PLCB4, RNF43, WNT10B, WNT3, WNT7B]
KEGG:04022	cGMP-PKG signaling pathway	KEGG_13.05.2021	0.540948	1	0.0952875	1	[-1]	Group38	4.79042	8	[ADCY7, ATF4, NFATC1, NFATC2, NFATC4, PIK3CG, PLCB4, PPIF]
KEGG:05130	Pathogenic Escherichia coli infection	KEGG_13.05.2021	0.851721	0.851721	0.691698	1	[-1]	Group41	4.06091	8	[CASP1, CXCL8, IL1B, IL6, MAPK13, MYO5C, NLRP3, TRAF2]
KEGG:05144	Malaria	KEGG_13.05.2021	0.00304903	0.365884	0.691698	1	[-1]	Group41	14	7	[CSF3, CXCL8, ICAM1, IL12A, IL1B, IL6, ITGB2]
KEGG:05140	Leishmaniasis	KEGG_13.05.2021	0.0301641	1	0.615516	1	[-1]	Group24	9.09091	7	[CYBB, IL12A, IL1A, IL1B, ITGB2, MAPK13, PTGS2]
KEGG:04610	Complement and coagulation cascades	KEGG_13.05.2021	0.0477332	1	0.0477332	1	[-1]	Group13	8.23529	7	[C3AR1, C4BPB, F13A1, FGB, ITGB2, SERPINB2, SERPINF2]
KEGG:05235	PD-L1 expression and PD-1 checkpoint pathway in cancer	KEGG_13.05.2021	0.0868554	1	0.691698	1	[-1]	Group41	7.86517	7	[BATF3, CD274, EGF, MAPK13, NFATC1, NFATC2, RASGRP1]
KEGG:05222	Small cell lung cancer	KEGG_13.05.2021	0.0926599	1	0.0926599	1	[-1]	Group02	7.6087	7	[DDB2, E2F2, LAMC2, PTGS2, SKP2, TRAF1, TRAF2]
KEGG:05145	Toxoplasmosis	KEGG_13.05.2021	0.210489	1	0.210489	1	[-1]	Group00	6.25	7	[GNAO1, HSPA6, IL12A, LAMC2, MAPK13, PIK3CG, PPIF]
KEGG:05162	Measles	KEGG_13.05.2021	0.50192	1	0.691698	1	[-1]	Group41	5.03597	7	[HSPA6, IL12A, IL1A, IL1B, IL6, OAS3, TNFAIP3]
KEGG:04120	Ubiquitin mediated proteolysis	KEGG_13.05.2021	0.503649	1	0.503649	1	[-1]	Group08	5	7	[BRCA1, CDC20, DDB2, KLHL13, SKP2, UBE2C, UBE2S]
KEGG:04723	Retrograde endocannabinoid signaling	KEGG_13.05.2021	0.521164	1	0.215724	1	[-1]	Group34	4.72973	7	[ADCY7, GABRG1, GNAO1, MAPK13, NDUFC2-KCTD14, PLCB4, PTGS2]
KEGG:04932	Non-alcoholic fatty liver disease	KEGG_13.05.2021	0.526464	1	0.691698	1	[-1]	Group41	4.66667	7	[ATF4, CXCL8, IL1A, IL1B, IL6, NDUFC2-KCTD14, TRAF2]
KEGG:03420	Nucleotide excision repair	KEGG_13.05.2021	0.00941072	1	9.11693e-09	3.64677e-07	[-1]	Group27	12.766	6	[DDB2, GTF2H2C_2, POLD3, POLE2, RFC3, RFC4]
KEGG:00240	Pyrimidine metabolism	KEGG_13.05.2021	0.0230254	1	0.215724	1	[-1]	Group34	10.5263	6	[CTPS1, DTYMK, NME1, RRM1, RRM2, TYMS]
KEGG:04623	Cytosolic DNA-sensing pathway	KEGG_13.05.2021	0.0355675	1	0.691698	1	[-1]	Group41	9.52381	6	[AIM2, CASP1, CGAS, IL1B, IL6, POLR3G]
KEGG:05321	Inflammatory bowel disease	KEGG_13.05.2021	0.0405625	1	0.113792	1	[-1]	Group35	9.23077	6	[IL12A, IL18R1, IL1A, IL1B, IL6, NFATC1]
KEGG:04115	p53 signaling pathway	KEGG_13.05.2021	0.0648298	1	0.0648298	1	[-1]	Group06	8.21918	6	[CCNB1, CCNB2, CDK1, DDB2, GTSE1, RRM2]
KEGG:05212	Pancreatic cancer	KEGG_13.05.2021	0.0757281	1	0.0952875	1	[-1]	Group38	7.89474	6	[BRCA2, DDB2, E2F2, EGF, RAD51, VEGFA]
KEGG:04512	ECM-receptor interaction	KEGG_13.05.2021	0.158357	1	0.259042	1	[-1]	Group22	6.81818	6	[COL9A2, HMMR, ITGA10, LAMC2, RELN, TNC]
KEGG:05032	Morphine addiction	KEGG_13.05.2021	0.170536	1	0.215724	1	[-1]	Group34	6.59341	6	[ADCY7, GABRG1, GNAO1, PDE1C, PDE4B, PDE4D]
KEGG:04750	Inflammatory mediator regulation of TRP channels	KEGG_13.05.2021	0.282855	1	0.239745	1	[-1]	Group31	6.12245	6	[ADCY7, IL1B, MAPK13, PLA2G4A, PLCB4, PRKCH]
KEGG:04916	Melanogenesis	KEGG_13.05.2021	0.291768	1	0.0952875	1	[-1]	Group38	5.94059	6	[ADCY7, GNAO1, PLCB4, WNT10B, WNT3, WNT7B]
KEGG:04928	Parathyroid hormone synthesis, secretion and action	KEGG_13.05.2021	0.309683	1	0.215724	1	[-1]	Group34	5.66038	6	[ADCY7, ATF4, CYP24A1, PDE4B, PDE4D, PLCB4]
KEGG:04659	Th17 cell differentiation	KEGG_13.05.2021	0.313682	1	0.0109569	0.394447	[-1]	Group39	5.60748	6	[IL1B, IL27RA, IL6, MAPK13, NFATC1, NFATC2]
KEGG:04066	HIF-1 signaling pathway	KEGG_13.05.2021	0.322059	1	0.667944	1	[-1]	Group21	5.50459	6	[CYBB, EGF, ENO3, HKDC1, IL6, VEGFA]
KEGG:04724	Glutamatergic synapse	KEGG_13.05.2021	0.457694	1	0.264382	1	[-1]	Group40	5.26316	6	[ADCY7, GNAO1, GRIK4, PLA2G4A, PLCB4, SLC1A7]
KEGG:04726	Serotonergic synapse	KEGG_13.05.2021	0.46007	1	0.264382	1	[-1]	Group40	5.21739	6	[GNAO1, HTR1D, PLA2G4A, PLCB4, PTGS2, RAPGEF3]
KEGG:04380	Osteoclast differentiation	KEGG_13.05.2021	0.641098	1	0.0109569	0.394447	[-1]	Group39	4.6875	6	[IL1A, IL1B, MAPK13, NFATC1, NFATC2, TRAF2]
KEGG:04926	Relaxin signaling pathway	KEGG_13.05.2021	0.642655	1	0.910731	1	[-1]	Group28	4.65116	6	[ADCY7, ATF4, GNAO1, MAPK13, PLCB4, VEGFA]
KEGG:04650	Natural killer cell mediated cytotoxicity	KEGG_13.05.2021	0.646032	1	0.00231484	0.0879639	[-1]	Group30	4.58015	6	[CSF2, ICAM1, ITGB2, NFATC1, NFATC2, RAET1E]
KEGG:04270	Vascular smooth muscle contraction	KEGG_13.05.2021	0.64974	1	0.732546	1	[-1]	Group26	4.51128	6	[ACTG2, ADCY7, EDN2, PLA2G4A, PLCB4, PRKCH]
KEGG:04915	Estrogen signaling pathway	KEGG_13.05.2021	0.660321	1	0.264382	1	[-1]	Group40	4.34783	6	[ADCY7, ATF4, GNAO1, HSPA6, KRT34, PLCB4]
KEGG:05418	Fluid shear stress and atherosclerosis	KEGG_13.05.2021	0.823121	1	0.691698	1	[-1]	Group41	4.31655	6	[GSTM1, ICAM1, IL1A, IL1B, MAPK13, VEGFA]
KEGG:04261	Adrenergic signaling in cardiomyocytes	KEGG_13.05.2021	0.832221	1	0.910731	1	[-1]	Group28	4	6	[ADCY7, ATF4, MAPK13, PIK3CG, PLCB4, RAPGEF3]
KEGG:03410	Base excision repair	KEGG_13.05.2021	0.00848865	0.94224	0.00848865	0.31408	[-1]	Group12	15.1515	5	[FEN1, LIG3, NEIL3, POLD3, POLE2]
KEGG:05143	African trypanosomiasis	KEGG_13.05.2021	0.0137366	1	0.691698	1	[-1]	Group41	13.5135	5	[ICAM1, IL12A, IL1B, IL6, PLCB4]
KEGG:00480	Glutathione metabolism	KEGG_13.05.2021	0.070686	1	0.215724	1	[-1]	Group34	8.77193	5	[CHAC1, GPX8, GSTM1, RRM1, RRM2]
KEGG:04370	VEGF signaling pathway	KEGG_13.05.2021	0.079471	1	0.239745	1	[-1]	Group31	8.47458	5	[MAPK13, NFATC2, PLA2G4A, PTGS2, VEGFA]
KEGG:04622	RIG-I-like receptor signaling pathway	KEGG_13.05.2021	0.198151	1	0.691698	1	[-1]	Group41	7.14286	5	[CASP10, CXCL8, IL12A, MAPK13, TRAF2]
KEGG:05218	Melanoma	KEGG_13.05.2021	0.205574	1	0.0952875	1	[-1]	Group38	6.94444	5	[DDB2, E2F2, EGF, FGF1, FGF5]
KEGG:04918	Thyroid hormone synthesis	KEGG_13.05.2021	0.218184	1	0.363918	1	[-1]	Group36	6.66667	5	[ADCY7, ATF4, GPX8, PLCB4, TTF2]
KEGG:04971	Gastric acid secretion	KEGG_13.05.2021	0.222755	1	0.363918	1	[-1]	Group36	6.57895	5	[ADCY7, CA2, KCNK2, PLCB4, SLC26A7]
KEGG:04742	Taste transduction	KEGG_13.05.2021	0.389748	1	0.732546	1	[-1]	Group26	5.81395	5	[HTR1D, P2RY1, PDE1C, PLCB4, SCN2A]
KEGG:04912	GnRH signaling pathway	KEGG_13.05.2021	0.413879	1	0.239745	1	[-1]	Group31	5.37634	5	[ADCY7, ATF4, MAPK13, PLA2G4A, PLCB4]
KEGG:04070	Phosphatidylinositol signaling system	KEGG_13.05.2021	0.430907	1	1	1	[-1]	Group29	5.15464	5	[DGKE, DGKG, ITPKB, MTMR2, PLCB4]
KEGG:04660	T cell receptor signaling pathway	KEGG_13.05.2021	0.604925	1	0.00231484	0.0879639	[-1]	Group30	4.80769	5	[CSF2, MAPK13, NFATC1, NFATC2, RASGRP1]
KEGG:04670	Leukocyte transendothelial migration	KEGG_13.05.2021	0.804775	1	0.615516	1	[-1]	Group24	4.38596	5	[CYBB, ICAM1, ITGB2, MAPK13, RAPGEF3]
KEGG:03430	Mismatch repair	KEGG_13.05.2021	0.0112187	1	9.11693e-09	3.64677e-07	[-1]	Group27	17.3913	4	[EXO1, POLD3, RFC3, RFC4]
KEGG:04950	Maturity onset diabetes of the young	KEGG_13.05.2021	0.0172843	1	0.0172843	0.60495	[-1]	Group15	15.3846	4	[BHLHA15, FOXA3, HES1, HNF4G]
KEGG:05219	Bladder cancer	KEGG_13.05.2021	0.0745644	1	0.0952875	1	[-1]	Group38	9.7561	4	[CXCL8, E2F2, EGF, VEGFA]
KEGG:00590	Arachidonic acid metabolism	KEGG_13.05.2021	0.301605	1	0.783239	1	[-1]	Group32	6.55738	4	[CBR3, GPX8, PLA2G4A, PTGS2]
KEGG:00310	Lysine degradation	KEGG_13.05.2021	0.311598	1	0.311598	1	[-1]	Group07	6.34921	4	[EZH2, MECOM, NSD2, SUV39H1]
KEGG:05217	Basal cell carcinoma	KEGG_13.05.2021	0.311598	1	0.0952875	1	[-1]	Group38	6.34921	4	[DDB2, WNT10B, WNT3, WNT7B]
KEGG:04927	Cortisol synthesis and secretion	KEGG_13.05.2021	0.322418	1	0.363918	1	[-1]	Group36	6.15385	4	[ADCY7, ATF4, KCNK2, PLCB4]
KEGG:00562	Inositol phosphate metabolism	KEGG_13.05.2021	0.533625	1	1	1	[-1]	Group29	5.47945	4	[ITPKB, MTMR2, PIK3CG, PLCB4]
KEGG:03018	RNA degradation	KEGG_13.05.2021	0.551748	1	0.551748	1	[-1]	Group16	5.06329	4	[DCPS, ENO3, EXOSC8, EXOSC9]
KEGG:00983	Drug metabolism	KEGG_13.05.2021	0.555305	1	0.215724	1	[-1]	Group34	5	4	[GSTM1, NME1, RRM1, RRM2]
KEGG:04911	Insulin secretion	KEGG_13.05.2021	0.579171	1	0.363918	1	[-1]	Group36	4.65116	4	[ADCY7, ATF4, PLCB4, RIMS2]
KEGG:05210	Colorectal cancer	KEGG_13.05.2021	0.579171	1	0.0952875	1	[-1]	Group38	4.65116	4	[BIRC5, DDB2, EGF, EREG]
KEGG:04540	Gap junction	KEGG_13.05.2021	0.7778	1	0.794242	1	[-1]	Group23	4.54545	4	[ADCY7, CDK1, EGF, PLCB4]
KEGG:04658	Th1 and Th2 cell differentiation	KEGG_13.05.2021	0.783222	1	0.783239	1	[-1]	Group32	4.34783	4	[IL12A, MAPK13, NFATC1, NFATC2]
KEGG:05150	Staphylococcus aureus infection	KEGG_13.05.2021	0.789754	1	0.615516	1	[-1]	Group24	4.16667	4	[C3AR1, ICAM1, ITGB2, KRT34]
KEGG:05231	Choline metabolism in cancer	KEGG_13.05.2021	0.79337	1	1	1	[-1]	Group29	4.08163	4	[DGKE, DGKG, EGF, PLA2G4A]
KEGG:04925	Aldosterone synthesis and secretion	KEGG_13.05.2021	0.79337	1	0.363918	1	[-1]	Group36	4.08163	4	[ADCY7, ATF4, LIPE, PLCB4]
KEGG:04061	Viral protein interaction with cytokine and cytokine receptor	KEGG_13.05.2021	0.797188	1	0.691698	1	[-1]	Group41	4	4	[CXCL2, CXCL8, IL18R1, IL6]
KEGG:05340	Primary immunodeficiency	KEGG_13.05.2021	0.18412	1	0.18412	1	[-1]	Group03	7.89474	3	[ADA, IL7R, TAP2]
KEGG:05332	Graft-versus-host disease	KEGG_13.05.2021	0.224805	1	0.113792	1	[-1]	Group35	7.14286	3	[IL1A, IL1B, IL6]
KEGG:04940	Type I diabetes mellitus	KEGG_13.05.2021	0.235243	1	0.691698	1	[-1]	Group41	6.97674	3	[IL12A, IL1A, IL1B]
KEGG:04913	Ovarian steroidogenesis	KEGG_13.05.2021	0.451185	1	0.783239	1	[-1]	Group32	5.88235	3	[ADCY7, PLA2G4A, PTGS2]
KEGG:04923	Regulation of lipolysis in adipocytes	KEGG_13.05.2021	0.48797	1	0.264382	1	[-1]	Group40	5.26316	3	[ADCY7, LIPE, PTGS2]
KEGG:04730	Long-term depression	KEGG_13.05.2021	0.508199	1	0.264382	1	[-1]	Group40	5	3	[GNAO1, PLA2G4A, PLCB4]
KEGG:00561	Glycerolipid metabolism	KEGG_13.05.2021	0.515126	1	1	1	[-1]	Group29	4.91803	3	[DGKE, DGKG, GLYCTK]
KEGG:05221	Acute myeloid leukemia	KEGG_13.05.2021	0.746176	1	0.746176	1	[-1]	Group01	4.47761	3	[CCNA1, CCNA2, CSF2]
KEGG:00010	Glycolysis / Gluconeogenesis	KEGG_13.05.2021	0.746176	1	0.667944	1	[-1]	Group21	4.47761	3	[ENO3, FBP1, HKDC1]
KEGG:04720	Long-term potentiation	KEGG_13.05.2021	0.746176	1	0.264382	1	[-1]	Group40	4.47761	3	[ATF4, PLCB4, RAPGEF3]
KEGG:04664	Fc epsilon RI signaling pathway	KEGG_13.05.2021	0.748716	1	0.239745	1	[-1]	Group31	4.41176	3	[CSF2, MAPK13, PLA2G4A]
KEGG:04924	Renin secretion	KEGG_13.05.2021	0.751341	1	0.732546	1	[-1]	Group26	4.34783	3	[EDN2, PDE1C, PLCB4]
KEGG:05120	Epithelial cell signaling in Helicobacter pylori infection	KEGG_13.05.2021	0.754044	1	0.691698	1	[-1]	Group41	4.28571	3	[CXCL2, CXCL8, MAPK13]
KEGG:05223	Non-small cell lung cancer	KEGG_13.05.2021	0.759663	1	0.0952875	1	[-1]	Group38	4.16667	3	[DDB2, E2F2, EGF]
KEGG:05214	Glioma	KEGG_13.05.2021	0.768534	1	0.0952875	1	[-1]	Group38	4	3	[DDB2, E2F2, EGF]

## Sheet: HCC-JQ-upreg
ID	Term	Ontology Source	Term PValue	Term PValue Corrected with Bonferroni step down	Group PValue	Group PValue Corrected with Bonferroni step down	GOLevels	GOGroups	% Associated Genes	Nr. Genes	Associated Genes Found
KEGG:05034	Alcoholism	KEGG_13.05.2021	4.23547e-14	2.79541e-12	5.26796e-07	1.26431e-05	[-1]	Group18	14.9733	28	[ADORA2A, GNAO1, GNG7, H2AC11, H2AC13, H2AC19, H2AC6, H2AJ, H2AW, H2BC11, H2BC12, H2BC21, H2BC5, H2BC9, H2BS1, H2BU1, H3C10, H3C14, H3C15, H3C2, H3C8, H4-16, H4C12, H4C14, H4C15, H4C8, H4C9, PRKACB]
KEGG:04613	Neutrophil extracellular trap formation	KEGG_13.05.2021	2.05269e-11	1.31372e-09	5.26796e-07	1.26431e-05	[-1]	Group18	13.1579	25	[H2AC11, H2AC13, H2AC19, H2AC6, H2AJ, H2AW, H2BC11, H2BC12, H2BC21, H2BC5, H2BC9, H2BS1, H2BU1, H3C10, H3C14, H3C15, H3C2, H3C8, H4-16, H4C12, H4C14, H4C15, H4C8, H4C9, PRKCB]
KEGG:05322	Systemic lupus erythematosus	KEGG_13.05.2021	7.59725e-14	4.93821e-12	5.26796e-07	1.26431e-05	[-1]	Group18	17.6471	24	[H2AC11, H2AC13, H2AC19, H2AC6, H2AJ, H2AW, H2BC11, H2BC12, H2BC21, H2BC5, H2BC9, H2BS1, H2BU1, H3C10, H3C14, H3C15, H3C2, H3C8, H4-16, H4C12, H4C14, H4C15, H4C8, H4C9]
KEGG:05203	Viral carcinogenesis	KEGG_13.05.2021	8.94742e-05	0.00563687	5.26796e-07	1.26431e-05	[-1]	Group18	7.84314	16	[GSN, H2BC11, H2BC12, H2BC21, H2BC5, H2BC9, H2BS1, H2BU1, H4-16, H4C12, H4C14, H4C15, H4C8, H4C9, IRF7, PRKACB]
KEGG:04010	MAPK signaling pathway	KEGG_13.05.2021	0.0376205	1	0.0239537	0.479074	[-1]	Group20	4.7619	14	[CACNA2D2, FGF18, FGFR1, FGFR2, FGFR3, FOS, JUND, KIT, MEF2C, NGFR, PDGFD, PRKACB, PRKCB, RPS6KA2]
KEGG:05202	Transcriptional misregulation in cancer	KEGG_13.05.2021	0.00162688	0.0992394	0.00162688	0.0374181	[-1]	Group05	6.77083	13	[BAIAP3, BCL6, CXCL8, H3C10, H3C14, H3C15, H3C2, H3C8, ID2, MEF2C, NGFR, NR4A3, PBX1]
KEGG:04015	Rap1 signaling pathway	KEGG_13.05.2021	0.00357345	0.20726	0.0239537	0.479074	[-1]	Group20	6.19048	13	[ADORA2A, FGF18, FGFR1, FGFR2, FGFR3, GNAO1, ID1, KIT, NGFR, PDGFD, PRKCB, PRKD1, SIPA1L2]
KEGG:04014	Ras signaling pathway	KEGG_13.05.2021	0.0100418	0.572383	0.0239537	0.479074	[-1]	Group20	5.60345	13	[FGF18, FGFR1, FGFR2, FGFR3, GNG7, KIT, KSR2, NGFR, PDGFD, PLD1, PRKACB, PRKCB, RGL1]
KEGG:04360	Axon guidance	KEGG_13.05.2021	0.00303905	0.182343	0.00303905	0.0668591	[-1]	Group12	6.59341	12	[ABLIM2, EFNB2, EPHA6, EPHA7, FYN, L1CAM, NEO1, NTN1, SEMA5A, SEMA6C, TRPC1, WNT4]
KEGG:04020	Calcium signaling pathway	KEGG_13.05.2021	0.0634955	1	0.0239537	0.479074	[-1]	Group20	4.58333	11	[ADORA2A, ATP2A3, FGF18, FGFR1, FGFR2, FGFR3, ITPR1, ORAI3, PDGFD, PRKACB, PRKCB]
KEGG:04928	Parathyroid hormone synthesis, secretion and action	KEGG_13.05.2021	0.000454095	0.0281539	0.0239537	0.479074	[-1]	Group20	9.43396	10	[EGR1, FGFR1, FOS, ITPR1, JUND, MEF2C, MMP16, PLD1, PRKACB, PRKCB]
KEGG:04724	Glutamatergic synapse	KEGG_13.05.2021	0.00303934	0.179321	0.047727	0.859086	[-1]	Group23	7.89474	9	[GNAO1, GNG7, GRIK2, ITPR1, PLD1, PRKACB, PRKCB, SLC17A7, TRPC1]
KEGG:04726	Serotonergic synapse	KEGG_13.05.2021	0.0107468	0.601819	0.047727	0.859086	[-1]	Group23	6.95652	8	[GNAO1, GNG7, ITPR1, KCNN2, PRKACB, PRKCB, TPH2, TRPC1]
KEGG:04550	Signaling pathways regulating pluripotency of stem cells	KEGG_13.05.2021	0.0561212	1	0.0239537	0.479074	[-1]	Group20	5.59441	8	[FGFR1, FGFR2, FGFR3, ID1, ID2, ID4, WNT4, WNT6]
KEGG:05130	Pathogenic Escherichia coli infection	KEGG_13.05.2021	0.251955	1	0.251955	1	[-1]	Group04	4.06091	8	[CLDN9, CXCL8, CYFIP2, FOS, FYN, MYO1D, PTPN6, TUBA1A]
KEGG:04350	TGF-beta signaling pathway	KEGG_13.05.2021	0.0117298	0.645141	0.0117298	0.246327	[-1]	Group11	7.44681	7	[BMP8A, BMP8B, FBN1, ID1, ID2, ID4, NEO1]
KEGG:04713	Circadian entrainment	KEGG_13.05.2021	0.013786	0.744445	0.303819	0.911457	[-1]	Group21	7.2165	7	[FOS, GNAO1, GNG7, ITPR1, NOS1AP, PRKACB, PRKCB]
KEGG:04725	Cholinergic synapse	KEGG_13.05.2021	0.0292489	1	0.303819	0.911457	[-1]	Group21	6.19469	7	[FOS, FYN, GNAO1, GNG7, ITPR1, PRKACB, PRKCB]
KEGG:04728	Dopaminergic synapse	KEGG_13.05.2021	0.0879412	1	0.303819	0.911457	[-1]	Group21	5.30303	7	[FOS, GNAO1, GNG7, ITPR1, KIF5C, PRKACB, PRKCB]
KEGG:04371	Apelin signaling pathway	KEGG_13.05.2021	0.0944983	1	0.047727	0.859086	[-1]	Group23	5.10949	7	[ACTA2, BORCS8-MEF2B, EGR1, GNG7, ITPR1, MEF2C, PRKACB]
KEGG:05224	Breast cancer	KEGG_13.05.2021	0.111906	1	0.303819	0.911457	[-1]	Group21	4.7619	7	[FGF18, FGFR1, FOS, HEY2, KIT, WNT4, WNT6]
KEGG:04072	Phospholipase D signaling pathway	KEGG_13.05.2021	0.113947	1	0.148084	1	[-1]	Group19	4.72973	7	[CXCL8, DNM3, FYN, KIT, PDGFD, PIP5K1B, PLD1]
KEGG:04514	Cell adhesion molecules	KEGG_13.05.2021	0.116041	1	0.116041	1	[-1]	Group13	4.69799	7	[CADM1, CLDN9, CNTNAP2, L1CAM, NCAM1, NEO1, SDC2]
KEGG:04921	Oxytocin signaling pathway	KEGG_13.05.2021	0.127279	1	0.0239537	0.479074	[-1]	Group20	4.54545	7	[CACNA2D2, FOS, GNAO1, ITPR1, MEF2C, PRKACB, PRKCB]
KEGG:04916	Melanogenesis	KEGG_13.05.2021	0.0498975	1	0.303819	0.911457	[-1]	Group21	5.94059	6	[GNAO1, KIT, PRKACB, PRKCB, WNT4, WNT6]
KEGG:04972	Pancreatic secretion	KEGG_13.05.2021	0.0519056	1	0.639418	0.639418	[-1]	Group22	5.88235	6	[ATP1B2, ATP2A3, CEL, ITPR1, PRKCB, TRPC1]
KEGG:04270	Vascular smooth muscle contraction	KEGG_13.05.2021	0.166064	1	0.0239537	0.479074	[-1]	Group20	4.51128	6	[ACTA2, ADORA2A, ITPR1, KCNMB4, PRKACB, PRKCB]
KEGG:05418	Fluid shear stress and atherosclerosis	KEGG_13.05.2021	0.183545	1	0.183545	1	[-1]	Group08	4.31655	6	[ASS1, FOS, GSTM2, GSTM3, MEF2C, SDC2]
KEGG:04723	Retrograde endocannabinoid signaling	KEGG_13.05.2021	0.28931	1	0.303819	0.911457	[-1]	Group21	4.05405	6	[GNAO1, GNG7, ITPR1, PRKACB, PRKCB, SLC17A7]
KEGG:05230	Central carbon metabolism in cancer	KEGG_13.05.2021	0.0366716	1	0.0239537	0.479074	[-1]	Group20	7.14286	5	[FGFR1, FGFR2, FGFR3, IDH2, KIT]
KEGG:04146	Peroxisome	KEGG_13.05.2021	0.0645031	1	0.0645031	1	[-1]	Group07	6.09756	5	[ACSL1, CROT, EPHX2, IDH2, PHYH]
KEGG:04911	Insulin secretion	KEGG_13.05.2021	0.0758345	1	0.639418	0.639418	[-1]	Group22	5.81395	5	[ATP1B2, KCNMB4, KCNN2, PRKACB, PRKCB]
KEGG:04540	Gap junction	KEGG_13.05.2021	0.0818797	1	0.0239537	0.479074	[-1]	Group20	5.68182	5	[ITPR1, PDGFD, PRKACB, PRKCB, TUBA1A]
KEGG:04727	GABAergic synapse	KEGG_13.05.2021	0.0849959	1	0.303819	0.911457	[-1]	Group21	5.61798	5	[ABAT, GNAO1, GNG7, PRKACB, PRKCB]
KEGG:04976	Bile secretion	KEGG_13.05.2021	0.088174	1	0.047727	0.859086	[-1]	Group23	5.55556	5	[ABCB1, ATP1B2, EPHX1, KCNN2, PRKACB]
KEGG:04912	GnRH signaling pathway	KEGG_13.05.2021	0.0980745	1	0.148084	1	[-1]	Group19	5.37634	5	[EGR1, ITPR1, PLD1, PRKACB, PRKCB]
KEGG:05231	Choline metabolism in cancer	KEGG_13.05.2021	0.115761	1	0.148084	1	[-1]	Group19	5.10204	5	[FOS, PDGFD, PIP5K1B, PLD1, PRKCB]
KEGG:04925	Aldosterone synthesis and secretion	KEGG_13.05.2021	0.115761	1	0.639418	0.639418	[-1]	Group22	5.10204	5	[ATP1B2, ITPR1, PRKACB, PRKCB, PRKD1]
KEGG:05146	Amoebiasis	KEGG_13.05.2021	0.195638	1	0.639418	0.639418	[-1]	Group22	4.90196	5	[CXCL3, CXCL8, LAMB2, PRKACB, PRKCB]
KEGG:04071	Sphingolipid signaling pathway	KEGG_13.05.2021	0.245014	1	0.148084	1	[-1]	Group19	4.20168	5	[ACER2, FYN, PLD1, PRKCB, S1PR3]
KEGG:04919	Thyroid hormone signaling pathway	KEGG_13.05.2021	0.252263	1	0.303819	0.911457	[-1]	Group21	4.13223	5	[ATP1B2, ATP2A3, PRKACB, PRKCB, WNT4]
KEGG:00513	Various types of N-glycan biosynthesis	KEGG_13.05.2021	0.0186752	0.989786	0.0657863	1	[-1]	Group16	10.2564	4	[HEXD, MAN1A1, MAN1C1, MGAT4A]
KEGG:02010	ABC transporters	KEGG_13.05.2021	0.029967	1	0.029967	0.569373	[-1]	Group09	8.88889	4	[ABCA3, ABCA5, ABCA7, ABCB1]
KEGG:04961	Endocrine and other factor-regulated calcium reabsorption	KEGG_13.05.2021	0.0501617	1	0.639418	0.639418	[-1]	Group22	7.54717	4	[ATP1B2, DNM3, PRKACB, PRKCB]
KEGG:00480	Glutathione metabolism	KEGG_13.05.2021	0.0624794	1	0.134396	1	[-1]	Group17	7.01754	4	[GGT7, GSTM2, GSTM3, IDH2]
KEGG:04929	GnRH secretion	KEGG_13.05.2021	0.0874802	1	0.047727	0.859086	[-1]	Group23	6.25	4	[ITPR1, KCNN2, PRKCB, TRPC1]
KEGG:04720	Long-term potentiation	KEGG_13.05.2021	0.0994724	1	0.639418	0.639418	[-1]	Group22	5.97015	4	[ITPR1, PRKACB, PRKCB, RPS6KA2]
KEGG:04520	Adherens junction	KEGG_13.05.2021	0.116575	1	0.116575	1	[-1]	Group14	5.6338	4	[FGFR1, FYN, PTPN6, SORBS1]
KEGG:00562	Inositol phosphate metabolism	KEGG_13.05.2021	0.125578	1	0.125578	1	[-1]	Group06	5.47945	4	[ALDH6A1, FIG4, ISYNA1, PIP5K1B]
KEGG:04918	Thyroid hormone synthesis	KEGG_13.05.2021	0.134865	1	0.639418	0.639418	[-1]	Group22	5.33333	4	[ATP1B2, ITPR1, PRKACB, PRKCB]
KEGG:04971	Gastric acid secretion	KEGG_13.05.2021	0.139612	1	0.639418	0.639418	[-1]	Group22	5.26316	4	[ATP1B2, ITPR1, PRKACB, PRKCB]
KEGG:04721	Synaptic vesicle cycle	KEGG_13.05.2021	0.149302	1	0.149302	1	[-1]	Group02	5.12821	4	[DNM3, SLC17A7, STXBP1, UNC13B]
KEGG:05204	Chemical carcinogenesis	KEGG_13.05.2021	0.174595	1	0.134396	1	[-1]	Group17	4.81928	4	[EPHX1, GSTM2, GSTM3, SULT1A4]
KEGG:05032	Morphine addiction	KEGG_13.05.2021	0.304857	1	0.303819	0.911457	[-1]	Group21	4.3956	4	[GNAO1, GNG7, PRKACB, PRKCB]
KEGG:04970	Salivary secretion	KEGG_13.05.2021	0.311507	1	0.639418	0.639418	[-1]	Group22	4.30108	4	[ATP1B2, ITPR1, PRKACB, PRKCB]
KEGG:05323	Rheumatoid arthritis	KEGG_13.05.2021	0.311507	1	0.639418	0.639418	[-1]	Group22	4.30108	4	[CXCL3, CXCL8, FOS, IL15]
KEGG:04657	IL-17 signaling pathway	KEGG_13.05.2021	0.314977	1	0.639418	0.639418	[-1]	Group22	4.25532	4	[CXCL3, CXCL8, FOS, JUND]
KEGG:04666	Fc gamma R-mediated phagocytosis	KEGG_13.05.2021	0.325926	1	0.148084	1	[-1]	Group19	4.12371	4	[GSN, PIP5K1B, PLD1, PRKCB]
KEGG:00250	Alanine, aspartate and glutamate metabolism	KEGG_13.05.2021	0.0726445	1	0.0726445	1	[-1]	Group01	8.10811	3	[ABAT, ALDH5A1, ASS1]
KEGG:04216	Ferroptosis	KEGG_13.05.2021	0.0924743	1	0.0924743	1	[-1]	Group10	7.31707	3	[ACSL1, SAT1, SLC40A1]
KEGG:00071	Fatty acid degradation	KEGG_13.05.2021	0.103141	1	0.103141	1	[-1]	Group00	6.97674	3	[ACSBG1, ACSL1, CYP2U1]
KEGG:00510	N-Glycan biosynthesis	KEGG_13.05.2021	0.143912	1	0.0657863	1	[-1]	Group16	6	3	[MAN1A1, MAN1C1, MGAT4A]
KEGG:04730	Long-term depression	KEGG_13.05.2021	0.209361	1	0.303819	0.911457	[-1]	Group21	5	3	[GNAO1, ITPR1, PRKCB]
KEGG:00561	Glycerolipid metabolism	KEGG_13.05.2021	0.216246	1	0.216246	1	[-1]	Group03	4.91803	3	[CEL, PNPLA2, TKFC]
KEGG:04927	Cortisol synthesis and secretion	KEGG_13.05.2021	0.244226	1	0.047727	0.859086	[-1]	Group23	4.61538	3	[ITPR1, PBX1, PRKACB]
KEGG:05031	Amphetamine addiction	KEGG_13.05.2021	0.430261	1	0.148084	1	[-1]	Group19	4.34783	3	[FOS, PRKACB, PRKCB]
KEGG:04622	RIG-I-like receptor signaling pathway	KEGG_13.05.2021	0.433269	0.866539	0.433269	0.866539	[-1]	Group15	4.28571	3	[CXCL8, IRF7, TKFC]
KEGG:05218	Melanoma	KEGG_13.05.2021	0.439664	0.439664	0.0239537	0.479074	[-1]	Group20	4.16667	3	[FGF18, FGFR1, PDGFD]

## Sheet: HCC-JQ-downreg
ID	Term	Ontology Source	Term PValue	Term PValue Corrected with Bonferroni step down	Group PValue	Group PValue Corrected with Bonferroni step down	GOLevels	GOGroups	% Associated Genes	Nr. Genes	Associated Genes Found
KEGG:04060	Cytokine-cytokine receptor interaction	KEGG_13.05.2021	3.10027e-07	3.25529e-05	1.91206e-07	7.26582e-06	[-1]	Group16	9.49153	28	[CLCF1, CSF1, CSF2, CXCL10, GDF15, IL12A, IL15RA, IL1A, IL1B, IL1R2, IL1RL1, IL1RN, IL20RA, IL20RB, IL23A, IL27RA, IL31RA, IL37, IL6R, IL7R, INHBA, INHBB, LIF, LTB, NGF, TNFRSF10A, TNFRSF8, TNFSF18]
KEGG:05200	Pathways in cancer	KEGG_13.05.2021	0.010922	0.917446	0.00478298	0.143489	[-1]	Group36	5.27307	28	[ADCY7, CALML5, CCNA1, E2F2, EDN1, EGLN2, FLT3LG, IGF2, IL12A, IL15RA, IL23A, IL6R, IL7R, LAMC2, LPAR1, MMP1, MMP9, MYC, PDGFB, PGF, SHH, TGFA, VEGFA, VEGFC, WNT10B, WNT2B, WNT5B, WNT7A]
KEGG:04151	PI3K-Akt signaling pathway	KEGG_13.05.2021	0.00177057	0.169975	0.0135739	0.352923	[-1]	Group27	6.49718	23	[ANGPT1, COL9A2, CSF1, FLT3LG, IGF2, IL6R, IL7R, ITGB6, LAMC2, LPAR1, MYC, NGF, PDGFB, PGF, PIK3AP1, SPP1, SYK, TGFA, THBS1, TLR4, TNC, VEGFA, VEGFC]
KEGG:05171	Coronavirus disease	KEGG_13.05.2021	6.57754e-05	0.00677486	0.0235917	0.566202	[-1]	Group34	8.62069	20	[C6, C7, CSF2, CXCL10, IKBKE, IL12A, IL1B, IL6R, IRAK1, ISG15, MMP1, MMP3, NLRP3, NRP1, OAS1, OAS2, OAS3, SYK, TLR3, TLR4]
KEGG:04020	Calcium signaling pathway	KEGG_13.05.2021	0.000304737	0.0307785	0.172817	1	[-1]	Group29	7.91667	19	[ADCY7, ADORA2B, ADRA1B, ADRA1D, ADRB2, CALML5, GNAL, GRPR, HTR7, ITPKB, NGF, NTSR1, P2RX5, PDGFB, PPIF, RYR2, SPHK1, VEGFA, VEGFC]
KEGG:04010	MAPK signaling pathway	KEGG_13.05.2021	0.00394762	0.359234	0.00646875	0.181125	[-1]	Group30	6.46258	19	[ANGPT1, CACNG8, CSF1, DUSP2, DUSP4, DUSP9, FLT3LG, HSPA6, IGF2, IL1A, IL1B, IRAK1, MYC, NGF, PDGFB, PGF, TGFA, VEGFA, VEGFC]
KEGG:05202	Transcriptional misregulation in cancer	KEGG_13.05.2021	0.000518776	0.0518776	0.000518776	0.0181572	[-1]	Group13	8.33333	16	[CCNA1, CSF2, ERG, ETV4, FLI1, HHEX, HMGA2, HOXA11, IL1R2, LMO2, MMP3, MMP9, MYC, PAX7, SLC45A3, WT1]
KEGG:05165	Human papillomavirus infection	KEGG_13.05.2021	0.111586	1	0.0135739	0.352923	[-1]	Group27	4.83384	16	[CCNA1, COL9A2, IKBKE, ISG15, ITGB6, LAMC2, OASL, SPP1, THBS1, TLR3, TNC, VEGFA, WNT10B, WNT2B, WNT5B, WNT7A]
KEGG:04080	Neuroactive ligand-receptor interaction	KEGG_13.05.2021	0.213067	1	0.172817	1	[-1]	Group29	4.39883	15	[ADORA1, ADORA2B, ADRA1B, ADRA1D, ADRB2, EDN1, GAL, GRPR, HTR7, KISS1, LPAR1, NTSR1, P2RX5, S1PR1, SSTR5]
KEGG:04015	Rap1 signaling pathway	KEGG_13.05.2021	0.00442153	0.397937	0.00646875	0.181125	[-1]	Group30	7.14286	15	[ADCY7, ADORA2B, ANGPT1, CALML5, CSF1, FYB1, ITGB2, LPAR1, NGF, PDGFB, PGF, RGS14, THBS1, VEGFA, VEGFC]
KEGG:04630	JAK-STAT signaling pathway	KEGG_13.05.2021	0.000805361	0.0789254	1.91206e-07	7.26582e-06	[-1]	Group16	8.64198	14	[CISH, CSF2, IL12A, IL15RA, IL20RA, IL20RB, IL23A, IL27RA, IL6R, IL7R, LIF, MYC, PDGFB, SOCS2]
KEGG:05417	Lipid and atherosclerosis	KEGG_13.05.2021	0.0167183	1	0.000299445	0.01078	[-1]	Group33	6.51163	14	[CALML5, CYP2B6, HSPA6, IKBKE, IL12A, IL1B, IRAK1, MMP1, MMP3, MMP9, NCF2, NLRP3, TLR4, TNFRSF10A]
KEGG:05205	Proteoglycans in cancer	KEGG_13.05.2021	0.00811202	0.689522	0.00478298	0.143489	[-1]	Group36	6.82927	14	[ANK2, IGF2, MMP9, MYC, PLAUR, SHH, TFAP4, THBS1, TLR4, VEGFA, WNT10B, WNT2B, WNT5B, WNT7A]
KEGG:05323	Rheumatoid arthritis	KEGG_13.05.2021	8.88668e-06	0.000924215	0.00221116	0.0751794	[-1]	Group37	13.9785	13	[ACP5, ANGPT1, CSF1, CSF2, IL1A, IL1B, IL23A, ITGB2, LTB, MMP1, MMP3, TLR4, VEGFA]
KEGG:04014	Ras signaling pathway	KEGG_13.05.2021	0.128264	1	0.00646875	0.181125	[-1]	Group30	5.17241	12	[ANGPT1, CALML5, CSF1, FLT3LG, HTR7, IGF2, NGF, PDGFB, PGF, TGFA, VEGFA, VEGFC]
KEGG:05164	Influenza A	KEGG_13.05.2021	0.0135803	1	0.0235917	0.566202	[-1]	Group34	6.97674	12	[CXCL10, IKBKE, IL12A, IL1A, IL1B, NLRP3, OAS1, OAS2, OAS3, TLR3, TLR4, TNFRSF10A]
KEGG:04621	NOD-like receptor signaling pathway	KEGG_13.05.2021	0.0175157	1	0.00221116	0.0751794	[-1]	Group37	6.62983	12	[ANTXR2, GBP3, IKBKE, IL1B, NLRP3, OAS1, OAS2, OAS3, TLR4, TRIP6, TRPM2, TRPV2]
KEGG:04380	Osteoclast differentiation	KEGG_13.05.2021	0.00300653	0.279608	0.00300653	0.0962091	[-1]	Group07	8.59375	11	[ACP5, CSF1, FOSL1, IL1A, IL1B, LCK, NCF2, OSCAR, SIRPA, SIRPB1, SYK]
KEGG:04610	Complement and coagulation cascades	KEGG_13.05.2021	9.05984e-05	0.00924104	9.05984e-05	0.00335214	[-1]	Group08	12.9412	11	[C6, C7, CFH, F12, F3, ITGB2, PLAUR, SERPINB2, SERPINE1, SERPINF2, THBD]
KEGG:05167	Kaposi sarcoma-associated herpesvirus infection	KEGG_13.05.2021	0.0626477	1	0.0626477	1	[-1]	Group12	5.69948	11	[CALML5, CLEC2B, CSF2, E2F2, IKBKE, MYC, PDGFB, RCAN1, SYK, TLR3, VEGFA]
KEGG:05166	Human T-cell leukemia virus 1 infection	KEGG_13.05.2021	0.171189	1	0.367988	1	[-1]	Group21	5.02283	11	[ADCY7, CCNA1, CSF2, E2F2, FOSL1, IL15RA, IL1R2, ITGB2, LCK, MYC, NRP1]
KEGG:05418	Fluid shear stress and atherosclerosis	KEGG_13.05.2021	0.00563876	0.496211	0.00375737	0.116479	[-1]	Group22	7.91367	11	[CALML5, CDH5, EDN1, IL1A, IL1B, IL1R2, MMP9, NCF2, PDGFB, THBD, VEGFA]
KEGG:05169	Epstein-Barr virus infection	KEGG_13.05.2021	0.102574	1	0.0235917	0.566202	[-1]	Group34	5.44554	11	[CCNA1, CXCL10, E2F2, IKBKE, IRAK1, ISG15, MYC, OAS1, OAS2, OAS3, SYK]
KEGG:05152	Tuberculosis	KEGG_13.05.2021	0.0505239	1	0.00221116	0.0751794	[-1]	Group37	6.11111	11	[CALML5, CTSS, IL12A, IL1A, IL1B, IL23A, IRAK1, ITGB2, SPHK1, SYK, TLR4]
KEGG:04066	HIF-1 signaling pathway	KEGG_13.05.2021	0.00286286	0.269109	0.00286286	0.0944743	[-1]	Group15	9.17431	10	[ANGPT1, EDN1, EGLN2, HK2, HKDC1, IL6R, SERPINE1, TIMP1, TLR4, VEGFA]
KEGG:04915	Estrogen signaling pathway	KEGG_13.05.2021	0.0146166	1	0.0441038	0.926181	[-1]	Group19	7.24638	10	[ADCY7, CALML5, HSPA6, KRT14, KRT16, KRT17, KRT23, KRT34, MMP9, TGFA]
KEGG:04510	Focal adhesion	KEGG_13.05.2021	0.158587	1	0.0135739	0.352923	[-1]	Group27	4.97512	10	[COL9A2, ITGB6, LAMC2, PDGFB, PGF, SPP1, THBS1, TNC, VEGFA, VEGFC]
KEGG:04668	TNF signaling pathway	KEGG_13.05.2021	0.00348989	0.32107	0.000299445	0.01078	[-1]	Group33	8.92857	10	[CSF1, CSF2, CXCL10, EDN1, IL1B, LIF, MLKL, MMP3, MMP9, VEGFC]
KEGG:05162	Measles	KEGG_13.05.2021	0.0248711	1	0.0235917	0.566202	[-1]	Group34	7.19424	10	[HSPA6, IKBKE, IL12A, IL1A, IL1B, IRAK1, OAS1, OAS2, OAS3, TLR4]
KEGG:04550	Signaling pathways regulating pluripotency of stem cells	KEGG_13.05.2021	0.0266965	1	0.00478298	0.143489	[-1]	Group36	6.99301	10	[DUSP9, ESX1, INHBA, INHBB, LIF, MYC, WNT10B, WNT2B, WNT5B, WNT7A]
KEGG:04933	AGE-RAGE signaling pathway in diabetic complications	KEGG_13.05.2021	0.00520694	0.463418	0.00375737	0.116479	[-1]	Group22	9	9	[EDN1, F3, IL1A, IL1B, NOX4, SERPINE1, THBD, VEGFA, VEGFC]
KEGG:05133	Pertussis	KEGG_13.05.2021	0.000767883	0.0760205	0.00221116	0.0751794	[-1]	Group37	11.8421	9	[CALML5, IL12A, IL1A, IL1B, IL23A, IRAK1, ITGB2, NLRP3, TLR4]
KEGG:05146	Amoebiasis	KEGG_13.05.2021	0.00592681	0.515632	0.00221116	0.0751794	[-1]	Group37	8.82353	9	[CSF2, GNAL, IL12A, IL1B, IL1R2, ITGB2, LAMC2, SERPINB13, TLR4]
KEGG:04350	TGF-beta signaling pathway	KEGG_13.05.2021	0.0114144	0.947391	0.0114144	0.308187	[-1]	Group06	8.51064	8	[FST, GREM1, INHBA, INHBB, MICOS10-NBL1, MYC, NOG, THBS1]
KEGG:04640	Hematopoietic cell lineage	KEGG_13.05.2021	0.0152871	1	0.0152871	0.382178	[-1]	Group09	8.08081	8	[CSF1, CSF2, FLT3LG, IL1A, IL1B, IL1R2, IL6R, IL7R]
KEGG:05161	Hepatitis B	KEGG_13.05.2021	0.255885	1	0.0707859	1	[-1]	Group25	4.93827	8	[CCNA1, E2F2, IKBKE, IRAK1, MMP9, MYC, TLR3, TLR4]
KEGG:04022	cGMP-PKG signaling pathway	KEGG_13.05.2021	0.264728	1	0.172817	1	[-1]	Group29	4.79042	8	[ADCY7, ADORA1, ADRA1B, ADRA1D, ADRB2, CALML5, KCNMA1, PPIF]
KEGG:04620	Toll-like receptor signaling pathway	KEGG_13.05.2021	0.0200351	1	0.000299445	0.01078	[-1]	Group33	7.69231	8	[CXCL10, IKBKE, IL12A, IL1B, IRAK1, SPP1, TLR3, TLR4]
KEGG:04657	IL-17 signaling pathway	KEGG_13.05.2021	0.0114144	0.947391	0.000299445	0.01078	[-1]	Group33	8.51064	8	[CSF2, CXCL10, FOSL1, IKBKE, IL1B, MMP1, MMP3, MMP9]
KEGG:05160	Hepatitis C	KEGG_13.05.2021	0.174181	1	0.0235917	0.566202	[-1]	Group34	5.09554	8	[CXCL10, E2F2, IKBKE, MYC, OAS1, OAS2, OAS3, TLR3]
KEGG:04310	Wnt signaling pathway	KEGG_13.05.2021	0.262786	1	0.00478298	0.143489	[-1]	Group36	4.81928	8	[FOSL1, MYC, PORCN, VANGL2, WNT10B, WNT2B, WNT5B, WNT7A]
KEGG:05225	Hepatocellular carcinoma	KEGG_13.05.2021	0.266753	1	0.00478298	0.143489	[-1]	Group36	4.7619	8	[E2F2, IGF2, MYC, TGFA, WNT10B, WNT2B, WNT5B, WNT7A]
KEGG:04217	Necroptosis	KEGG_13.05.2021	0.251656	1	0.00221116	0.0751794	[-1]	Group37	5.03145	8	[IL1A, IL1B, MACROH2A2, MLKL, NLRP3, TLR3, TLR4, TNFRSF10A]
KEGG:04142	Lysosome	KEGG_13.05.2021	0.199254	1	0.199254	1	[-1]	Group02	5.46875	7	[ACP5, CD68, CLN3, CTSS, GALC, LAPTM5, NAGPA]
KEGG:04061	Viral protein interaction with cytokine and cytokine receptor	KEGG_13.05.2021	0.044538	1	0.044538	0.89076	[-1]	Group14	7	7	[CSF1, CXCL10, IL20RA, IL20RB, IL37, IL6R, TNFRSF10A]
KEGG:05150	Staphylococcus aureus infection	KEGG_13.05.2021	0.0369416	1	0.0441038	0.926181	[-1]	Group19	7.29167	7	[CFH, ITGB2, KRT14, KRT16, KRT17, KRT23, KRT34]
KEGG:05215	Prostate cancer	KEGG_13.05.2021	0.0387541	1	0.076336	1	[-1]	Group24	7.2165	7	[E2F2, ERG, IL1R2, MMP3, MMP9, PDGFB, TGFA]
KEGG:04261	Adrenergic signaling in cardiomyocytes	KEGG_13.05.2021	0.345449	1	0.309883	1	[-1]	Group28	4.66667	7	[ADCY7, ADRA1B, ADRA1D, ADRB2, CACNG8, CALML5, RYR2]
KEGG:04921	Oxytocin signaling pathway	KEGG_13.05.2021	0.353604	1	0.309883	1	[-1]	Group28	4.54545	7	[ADCY7, CACNG8, CALML5, KCNJ12, RCAN1, RYR2, TRPM2]
KEGG:04072	Phospholipase D signaling pathway	KEGG_13.05.2021	0.341935	1	0.448577	1	[-1]	Group31	4.72973	7	[ADCY7, DGKG, LPAR1, PDGFB, PLPP2, SPHK1, SYK]
KEGG:04270	Vascular smooth muscle contraction	KEGG_13.05.2021	0.208867	1	0.00501778	0.145516	[-1]	Group35	5.26316	7	[ADCY7, ADORA2B, ADRA1B, ADRA1D, CALML5, EDN1, KCNMA1]
KEGG:04916	Melanogenesis	KEGG_13.05.2021	0.046583	1	0.00501778	0.145516	[-1]	Group35	6.93069	7	[ADCY7, CALML5, EDN1, WNT10B, WNT2B, WNT5B, WNT7A]
KEGG:04924	Renin secretion	KEGG_13.05.2021	0.00697663	0.59999	0.00501778	0.145516	[-1]	Group35	10.1449	7	[ADORA1, ADRB2, CALML5, CLCA2, EDN1, KCNMA1, REN]
KEGG:04390	Hippo signaling pathway	KEGG_13.05.2021	0.360647	1	0.00478298	0.143489	[-1]	Group36	4.4586	7	[ITGB2, MYC, SERPINE1, WNT10B, WNT2B, WNT5B, WNT7A]
KEGG:05226	Gastric cancer	KEGG_13.05.2021	0.343643	1	0.00478298	0.143489	[-1]	Group36	4.69799	7	[E2F2, MYC, SHH, WNT10B, WNT2B, WNT5B, WNT7A]
KEGG:04625	C-type lectin receptor signaling pathway	KEGG_13.05.2021	0.0841411	1	0.00221116	0.0751794	[-1]	Group37	6.73077	7	[CALML5, IKBKE, IL12A, IL1B, IL23A, NLRP3, SYK]
KEGG:05135	Yersinia infection	KEGG_13.05.2021	0.218353	1	0.00221116	0.0751794	[-1]	Group37	5.10949	7	[ELMO1, FYB1, IL1B, IRAK1, LCK, NLRP3, TLR4]
KEGG:05140	Leishmaniasis	KEGG_13.05.2021	0.0124905	1	0.00221116	0.0751794	[-1]	Group37	9.09091	7	[IL12A, IL1A, IL1B, IRAK1, ITGB2, NCF2, TLR4]
KEGG:04070	Phosphatidylinositol signaling system	KEGG_13.05.2021	0.136006	1	0.17146	1	[-1]	Group23	6.18557	6	[CALML5, DGKG, INPP5D, ITPKB, MTMR2, PIK3C2G]
KEGG:04926	Relaxin signaling pathway	KEGG_13.05.2021	0.317513	1	0.0707859	1	[-1]	Group25	4.65116	6	[ADCY7, EDN1, MMP1, MMP9, VEGFA, VEGFC]
KEGG:05219	Bladder cancer	KEGG_13.05.2021	0.00195925	0.186129	0.0707859	1	[-1]	Group25	14.6341	6	[E2F2, MMP1, MMP9, MYC, THBS1, VEGFA]
KEGG:04512	ECM-receptor interaction	KEGG_13.05.2021	0.0671224	1	0.0135739	0.352923	[-1]	Group27	6.81818	6	[COL9A2, ITGB6, LAMC2, SPP1, THBS1, TNC]
KEGG:04650	Natural killer cell mediated cytotoxicity	KEGG_13.05.2021	0.324599	1	0.448577	1	[-1]	Group31	4.58015	6	[CSF2, ITGB2, LCK, RAET1E, SYK, TNFRSF10A]
KEGG:04371	Apelin signaling pathway	KEGG_13.05.2021	0.459476	1	0.00501778	0.145516	[-1]	Group35	4.37956	6	[ADCY7, CALML5, RYR2, SERPINE1, SPHK1, SPP1]
KEGG:04970	Salivary secretion	KEGG_13.05.2021	0.127756	1	0.00501778	0.145516	[-1]	Group35	6.45161	6	[ADCY7, ADRA1B, ADRA1D, ADRB2, CALML5, KCNMA1]
KEGG:05224	Breast cancer	KEGG_13.05.2021	0.483379	1	0.00478298	0.143489	[-1]	Group36	4.08163	6	[E2F2, MYC, WNT10B, WNT2B, WNT5B, WNT7A]
KEGG:04064	NF-kappa B signaling pathway	KEGG_13.05.2021	0.154868	1	0.00221116	0.0751794	[-1]	Group37	5.76923	6	[IL1B, IRAK1, LCK, LTB, SYK, TLR4]
KEGG:05142	Chagas disease	KEGG_13.05.2021	0.148935	1	0.00221116	0.0751794	[-1]	Group37	5.88235	6	[GNAL, IL12A, IL1B, IRAK1, SERPINE1, TLR4]
KEGG:05145	Toxoplasmosis	KEGG_13.05.2021	0.182538	1	0.00221116	0.0751794	[-1]	Group37	5.35714	6	[HSPA6, IL12A, IRAK1, LAMC2, PPIF, TLR4]
KEGG:04659	Th17 cell differentiation	KEGG_13.05.2021	0.401245	1	0.401245	1	[-1]	Group10	4.6729	5	[IL1B, IL23A, IL27RA, IL6R, LCK]
KEGG:04750	Inflammatory mediator regulation of TRP channels	KEGG_13.05.2021	0.2535	1	0.2535	1	[-1]	Group11	5.10204	5	[ADCY7, CALML5, IL1B, NGF, TRPV2]
KEGG:04976	Bile secretion	KEGG_13.05.2021	0.219831	1	0.304405	1	[-1]	Group18	5.55556	5	[ABCC2, ABCC4, ADCY7, SLCO1B3, UGT1A1]
KEGG:05217	Basal cell carcinoma	KEGG_13.05.2021	0.0539763	1	0.00478298	0.143489	[-1]	Group36	7.93651	5	[SHH, WNT10B, WNT2B, WNT5B, WNT7A]
KEGG:05134	Legionellosis	KEGG_13.05.2021	0.0375445	1	0.00221116	0.0751794	[-1]	Group37	8.77193	5	[HSPA6, IL12A, IL1B, ITGB2, TLR4]
KEGG:05144	Malaria	KEGG_13.05.2021	0.0227907	1	0.00221116	0.0751794	[-1]	Group37	10	5	[IL12A, IL1B, ITGB2, THBS1, TLR4]
KEGG:05321	Inflammatory bowel disease	KEGG_13.05.2021	0.0602487	1	0.00221116	0.0751794	[-1]	Group37	7.69231	5	[IL12A, IL1A, IL1B, IL23A, TLR4]
KEGG:05235	PD-L1 expression and PD-1 checkpoint pathway in cancer	KEGG_13.05.2021	0.537972	1	0.537972	1	[-1]	Group00	4.49438	4	[BATF3, CD274, LCK, TLR4]
KEGG:04115	p53 signaling pathway	KEGG_13.05.2021	0.302442	1	0.302442	1	[-1]	Group01	5.47945	4	[SERPINE1, STEAP3, THBS1, TNFRSF10A]
KEGG:00564	Glycerophospholipid metabolism	KEGG_13.05.2021	0.562876	0.562876	0.614736	1	[-1]	Group17	4.08163	4	[DGKG, LPCAT1, PEMT, PLPP2]
KEGG:00730	Thiamine metabolism	KEGG_13.05.2021	0.00147729	0.143297	0.0342575	0.787923	[-1]	Group20	25	4	[AK5, ALPG, ALPL, ALPP]
KEGG:00562	Inositol phosphate metabolism	KEGG_13.05.2021	0.302442	1	0.17146	1	[-1]	Group23	5.47945	4	[INPP5D, ITPKB, MTMR2, PIK3C2G]
KEGG:05211	Renal cell carcinoma	KEGG_13.05.2021	0.287968	1	0.076336	1	[-1]	Group24	5.7971	4	[EGLN2, PDGFB, TGFA, VEGFA]
KEGG:05214	Glioma	KEGG_13.05.2021	0.310667	1	0.076336	1	[-1]	Group24	5.33333	4	[CALML5, E2F2, PDGFB, TGFA]
KEGG:05410	Hypertrophic cardiomyopathy	KEGG_13.05.2021	0.540307	1	0.309883	1	[-1]	Group28	4.44444	4	[CACNG8, EDN1, ITGB6, RYR2]
KEGG:05414	Dilated cardiomyopathy	KEGG_13.05.2021	0.556649	1	0.309883	1	[-1]	Group28	4.16667	4	[ADCY7, CACNG8, ITGB6, RYR2]
KEGG:04666	Fc gamma R-mediated phagocytosis	KEGG_13.05.2021	0.559719	1	0.448577	1	[-1]	Group31	4.12371	4	[INPP5D, PLPP2, SPHK1, SYK]
KEGG:00140	Steroid hormone biosynthesis	KEGG_13.05.2021	0.137295	1	0.254383	1	[-1]	Group32	6.55738	4	[AKR1C2, HSD11B1, HSD17B2, UGT1A1]
KEGG:00830	Retinol metabolism	KEGG_13.05.2021	0.284802	1	0.254383	1	[-1]	Group32	5.88235	4	[CYP27C1, CYP2B6, SDR16C5, UGT1A1]
KEGG:00980	Metabolism of xenobiotics by cytochrome P450	KEGG_13.05.2021	0.324091	1	0.254383	1	[-1]	Group32	5.12821	4	[ALDH3A1, CYP2B6, HSD11B1, UGT1A1]
KEGG:05204	Chemical carcinogenesis	KEGG_13.05.2021	0.348942	1	0.254383	1	[-1]	Group32	4.81928	4	[AKR1C2, ALDH3A1, HSD11B1, UGT1A1]
KEGG:04622	RIG-I-like receptor signaling pathway	KEGG_13.05.2021	0.291322	1	0.000299445	0.01078	[-1]	Group33	5.71429	4	[CXCL10, IKBKE, IL12A, ISG15]
KEGG:04623	Cytosolic DNA-sensing pathway	KEGG_13.05.2021	0.149299	1	0.000299445	0.01078	[-1]	Group33	6.34921	4	[CXCL10, IKBKE, IL1B, POLR3G]
KEGG:04923	Regulation of lipolysis in adipocytes	KEGG_13.05.2021	0.114552	1	0.00501778	0.145516	[-1]	Group35	7.01754	4	[ADCY7, ADORA1, ADRB2, MGLL]
KEGG:04213	Longevity regulating pathway	KEGG_13.05.2021	0.456404	1	0.456404	1	[-1]	Group03	4.83871	3	[ADCY7, FOXA2, HSPA6]
KEGG:00534	Glycosaminoglycan biosynthesis	KEGG_13.05.2021	0.0418957	1	0.0418957	0.921705	[-1]	Group04	12.5	3	[HS3ST1, HS3ST3A1, HS6ST2]
KEGG:04216	Ferroptosis	KEGG_13.05.2021	0.148551	1	0.148551	1	[-1]	Group05	7.31707	3	[ACSL5, SLC7A11, STEAP3]
KEGG:00561	Glycerolipid metabolism	KEGG_13.05.2021	0.451707	1	0.614736	1	[-1]	Group17	4.91803	3	[DGKG, MGLL, PLPP2]
KEGG:02010	ABC transporters	KEGG_13.05.2021	0.180515	1	0.304405	1	[-1]	Group18	6.66667	3	[ABCA10, ABCC2, ABCC4]
KEGG:00790	Folate biosynthesis	KEGG_13.05.2021	0.0513362	1	0.0342575	0.787923	[-1]	Group20	11.5385	3	[ALPG, ALPL, ALPP]
KEGG:05221	Acute myeloid leukemia	KEGG_13.05.2021	0.481792	1	0.367988	1	[-1]	Group21	4.47761	3	[CCNA1, CSF2, MYC]
KEGG:00010	Glycolysis / Gluconeogenesis	KEGG_13.05.2021	0.481792	1	1	1	[-1]	Group26	4.47761	3	[ALDH3A1, HK2, HKDC1]
KEGG:00520	Amino sugar and nucleotide sugar metabolism	KEGG_13.05.2021	0.205592	1	1	1	[-1]	Group26	6.25	3	[CYB5R2, HK2, HKDC1]
KEGG:04930	Type II diabetes mellitus	KEGG_13.05.2021	0.188781	1	1	1	[-1]	Group26	6.52174	3	[HK2, HKDC1, SOCS2]
KEGG:05230	Central carbon metabolism in cancer	KEGG_13.05.2021	0.498236	1	1	1	[-1]	Group26	4.28571	3	[HK2, HKDC1, MYC]
KEGG:00600	Sphingolipid metabolism	KEGG_13.05.2021	0.214123	1	0.448577	1	[-1]	Group31	6.12245	3	[GALC, PLPP2, SPHK1]
KEGG:04664	Fc epsilon RI signaling pathway	KEGG_13.05.2021	0.487189	1	0.448577	1	[-1]	Group31	4.41176	3	[CSF2, INPP5D, SYK]
KEGG:00982	Drug metabolism	KEGG_13.05.2021	0.509571	1	0.254383	1	[-1]	Group32	4.16667	3	[ALDH3A1, CYP2B6, UGT1A1]
KEGG:04940	Type I diabetes mellitus	KEGG_13.05.2021	0.164299	1	0.00221116	0.0751794	[-1]	Group37	6.97674	3	[IL12A, IL1A, IL1B]

## Sheet: HCC-JG-upreg
ID	Term	Ontology Source	Term PValue	Term PValue Corrected with Bonferroni step down	Group PValue	Group PValue Corrected with Bonferroni step down	GOLevels	GOGroups	% Associated Genes	Nr. Genes	Associated Genes Found
KEGG:04613	Neutrophil extracellular trap formation	KEGG_13.05.2021	3.14064e-16	4.20845e-14	2.29611e-09	1.46951e-07	[-1]	Group36	18.9474	36	[C5, H2AC11, H2AC13, H2AC19, H2AC6, H2AC7, H2AC8, H2AJ, H2AW, H2BC11, H2BC12, H2BC18, H2BC21, H2BC5, H2BC9, H2BS1, H2BU1, H3C1, H3C10, H3C12, H3C14, H3C15, H3C2, H3C4, H3C8, H4-16, H4C11, H4C12, H4C14, H4C15, H4C4, H4C8, H4C9, PIK3R3, PLCG2, PRKCB]
KEGG:05034	Alcoholism	KEGG_13.05.2021	1.84155e-16	2.48609e-14	2.29611e-09	1.46951e-07	[-1]	Group36	19.2513	36	[GNAO1, GNG7, H2AC11, H2AC13, H2AC19, H2AC6, H2AC7, H2AC8, H2AJ, H2AW, H2BC11, H2BC12, H2BC18, H2BC21, H2BC5, H2BC9, H2BS1, H2BU1, H3C1, H3C10, H3C12, H3C14, H3C15, H3C2, H3C4, H3C8, H4-16, H4C11, H4C12, H4C14, H4C15, H4C4, H4C8, H4C9, PRKACB, SHC2]
KEGG:05322	Systemic lupus erythematosus	KEGG_13.05.2021	2.38339e-19	3.24142e-17	2.29611e-09	1.46951e-07	[-1]	Group36	25	34	[C5, H2AC11, H2AC13, H2AC19, H2AC6, H2AC7, H2AC8, H2AJ, H2AW, H2BC11, H2BC12, H2BC18, H2BC21, H2BC5, H2BC9, H2BS1, H2BU1, H3C1, H3C10, H3C12, H3C14, H3C15, H3C2, H3C4, H3C8, H4-16, H4C11, H4C12, H4C14, H4C15, H4C4, H4C8, H4C9, HLA-DMB]
KEGG:05200	Pathways in cancer	KEGG_13.05.2021	0.236643	1	0.425076	1	[-1]	Group40	4.7081	25	[BCL2L11, CDKN1A, CEBPA, CXCL8, FGF18, FGFR1, FGFR2, FGFR3, FOS, FZD1, GNG7, GSTM2, GSTM3, HEY2, ITGA3, JAK1, LAMB2, PIK3R3, PLCG2, PLD1, PRKACB, PRKCB, PTGER3, RET, WNT4]
KEGG:05203	Viral carcinogenesis	KEGG_13.05.2021	2.46943e-05	0.00328435	2.29611e-09	1.46951e-07	[-1]	Group36	10.2941	21	[CDKN1A, GSN, H2BC11, H2BC12, H2BC18, H2BC21, H2BC5, H2BC9, H2BS1, H2BU1, H4-16, H4C11, H4C12, H4C14, H4C15, H4C4, H4C8, H4C9, JAK1, PIK3R3, PRKACB]
KEGG:05202	Transcriptional misregulation in cancer	KEGG_13.05.2021	0.000308144	0.0400587	0.0511958	1	[-1]	Group32	9.375	18	[BAIAP3, BCL6, CDKN1A, CEBPA, CXCL8, H3C1, H3C10, H3C12, H3C14, H3C15, H3C2, H3C4, H3C8, HPGD, ID2, NGFR, NR4A3, PBX1]
KEGG:04360	Axon guidance	KEGG_13.05.2021	0.00131958	0.167587	0.00131958	0.0804946	[-1]	Group19	8.79121	16	[ABLIM2, EFNB2, EPHA4, EPHA7, FYN, L1CAM, NEO1, PIK3R3, PLCG2, RGMA, SEMA5A, SEMA6C, TRPC1, UNC5A, UNC5B, WNT4]
KEGG:05131	Shigellosis	KEGG_13.05.2021	0.0380689	1	0.0511958	1	[-1]	Group32	6.50407	16	[CXCL8, FOXO6, H3C1, H3C10, H3C12, H3C14, H3C15, H3C2, H3C4, H3C8, ITPR1, ITPR2, PIK3R3, PLCG2, TLN2, UBE2D4]
KEGG:04014	Ras signaling pathway	KEGG_13.05.2021	0.0347472	1	0.184053	1	[-1]	Group46	6.46552	15	[FGF18, FGFR1, FGFR2, FGFR3, GNG7, KSR2, NGFR, PDGFD, PIK3R3, PLCG2, PLD1, PRKACB, PRKCB, RGL1, SHC2]
KEGG:04020	Calcium signaling pathway	KEGG_13.05.2021	0.0546554	1	0.595773	1	[-1]	Group47	6.25	15	[ATP2A3, FGF18, FGFR1, FGFR2, FGFR3, ITPR1, ITPR2, ORAI3, P2RX4, PDGFD, PLCG2, PRKACB, PRKCB, PTGER3, RET]
KEGG:05165	Human papillomavirus infection	KEGG_13.05.2021	0.656334	1	0.425076	1	[-1]	Group40	4.22961	14	[ATP6V1B1, ATP6V1C2, CDKN1A, FZD1, HES6, HEY2, ITGA11, ITGA3, JAK1, LAMB2, LFNG, PIK3R3, PRKACB, WNT4]
KEGG:04010	MAPK signaling pathway	KEGG_13.05.2021	0.530071	1	0.184053	1	[-1]	Group46	4.42177	13	[CACNA2D2, FGF18, FGFR1, FGFR2, FGFR3, FOS, JUND, MAPT, NGFR, PDGFD, PRKACB, PRKCB, RPS6KA2]
KEGG:04015	Rap1 signaling pathway	KEGG_13.05.2021	0.0655373	1	0.184053	1	[-1]	Group46	6.19048	13	[FGF18, FGFR1, FGFR2, FGFR3, GNAO1, ID1, NGFR, PDGFD, PIK3R3, PRKCB, PRKD1, SIPA1L2, TLN2]
KEGG:04724	Glutamatergic synapse	KEGG_13.05.2021	0.00032734	0.0422269	0.500543	1	[-1]	Group65	11.4035	13	[GLS2, GLUL, GNAO1, GNG7, GRIK2, GRM4, ITPR1, ITPR2, PLD1, PRKACB, PRKCB, SLC17A7, TRPC1]
KEGG:04928	Parathyroid hormone synthesis, secretion and action	KEGG_13.05.2021	0.000157343	0.020612	0.500543	1	[-1]	Group65	12.2642	13	[CDKN1A, EGR1, FGFR1, FOS, ITPR1, ITPR2, JUND, MMP15, MMP16, MMP17, PLD1, PRKACB, PRKCB]
KEGG:04810	Regulation of actin cytoskeleton	KEGG_13.05.2021	0.201186	1	0.184053	1	[-1]	Group46	5.50459	12	[CYFIP2, FGF18, FGFR1, FGFR2, FGFR3, GSN, ITGA11, ITGA3, MYH14, PDGFD, PIK3R3, PIP5K1B]
KEGG:05205	Proteoglycans in cancer	KEGG_13.05.2021	0.131572	1	0.248096	1	[-1]	Group51	5.85366	12	[CDKN1A, FGFR1, FZD1, ITPR1, ITPR2, PIK3R3, PLCG2, PRKACB, PRKCB, PTPN6, SDC2, WNT4]
KEGG:04550	Signaling pathways regulating pluripotency of stem cells	KEGG_13.05.2021	0.0225737	1	0.0436405	1	[-1]	Group33	7.69231	11	[FGFR1, FGFR2, FGFR3, FZD1, HOXD1, ID1, ID2, ID4, JAK1, PIK3R3, WNT4]
KEGG:05163	Human cytomegalovirus infection	KEGG_13.05.2021	0.37011	1	0.595773	1	[-1]	Group47	4.88889	11	[CDKN1A, CXCL8, GNAO1, GNG7, ITPR1, ITPR2, JAK1, PIK3R3, PRKACB, PRKCB, PTGER3]
KEGG:05130	Pathogenic Escherichia coli infection	KEGG_13.05.2021	0.337948	1	0.337948	1	[-1]	Group02	5.07614	10	[CLDN3, CLDN9, CXCL8, CYFIP2, FOS, FYN, MYH14, MYO1D, PTPN6, TUBA1A]
KEGG:04146	Peroxisome	KEGG_13.05.2021	0.000937424	0.11999	0.000937424	0.0581203	[-1]	Group14	12.1951	10	[ABCD3, ACSL1, CROT, DECR2, EPHX2, IDH2, NUDT7, PEX6, PHYH, SLC27A2]
KEGG:04217	Necroptosis	KEGG_13.05.2021	0.0917589	1	0.0917589	1	[-1]	Group16	6.28931	10	[GLUL, H2AC11, H2AC13, H2AC19, H2AC6, H2AC7, H2AC8, H2AJ, H2AW, JAK1]
KEGG:04350	TGF-beta signaling pathway	KEGG_13.05.2021	0.00266665	0.333331	0.0402194	1	[-1]	Group34	10.6383	10	[BMP6, BMP8A, BMP8B, FBN1, ID1, ID2, ID4, LTBP1, NEO1, RGMA]
KEGG:04024	cAMP signaling pathway	KEGG_13.05.2021	0.46598	1	0.491223	1	[-1]	Group35	4.62963	10	[ATP1B2, ATP2A3, CNGA1, FOS, HCN2, NPY1R, PIK3R3, PLD1, PRKACB, PTGER3]
KEGG:04510	Focal adhesion	KEGG_13.05.2021	0.344451	1	0.778648	1	[-1]	Group43	4.97512	10	[FYN, ITGA11, ITGA3, LAMB2, PDGFD, PIK3R3, PIP5K1B, PRKCB, SHC2, TLN2]
KEGG:04072	Phospholipase D signaling pathway	KEGG_13.05.2021	0.0743269	1	0.746279	1	[-1]	Group48	6.75676	10	[CXCL8, DNM3, FYN, GRM4, PDGFD, PIK3R3, PIP5K1B, PLCG2, PLD1, SHC2]
KEGG:04727	GABAergic synapse	KEGG_13.05.2021	0.00176842	0.22282	0.500543	1	[-1]	Group65	11.236	10	[ABAT, GABRP, GLS2, GLUL, GNAO1, GNG7, NSF, PLCL1, PRKACB, PRKCB]
KEGG:05224	Breast cancer	KEGG_13.05.2021	0.124824	1	0.425076	1	[-1]	Group40	6.12245	9	[CDKN1A, FGF18, FGFR1, FOS, FZD1, HEY2, PIK3R3, SHC2, WNT4]
KEGG:05225	Hepatocellular carcinoma	KEGG_13.05.2021	0.298856	1	0.737153	1	[-1]	Group41	5.35714	9	[CDKN1A, FZD1, GSTM2, GSTM3, PIK3R3, PLCG2, PRKCB, SHC2, WNT4]
KEGG:04725	Cholinergic synapse	KEGG_13.05.2021	0.0388062	1	0.76195	1	[-1]	Group54	7.9646	9	[FOS, FYN, GNAO1, GNG7, ITPR1, ITPR2, PIK3R3, PRKACB, PRKCB]
KEGG:05170	Human immunodeficiency virus 1 infection	KEGG_13.05.2021	0.712104	1	0.76195	1	[-1]	Group54	4.24528	9	[FOS, GNAO1, GNG7, ITPR1, ITPR2, PIK3R3, PLCG2, PRKCB, SAMHD1]
KEGG:05167	Kaposi sarcoma-associated herpesvirus infection	KEGG_13.05.2021	0.443919	1	0.691613	1	[-1]	Group56	4.66321	9	[CDKN1A, CXCL8, FOS, GNG7, ITPR1, ITPR2, JAK1, PIK3R3, PLCG2]
KEGG:00230	Purine metabolism	KEGG_13.05.2021	0.156433	1	0.156433	1	[-1]	Group17	6.15385	8	[ADSS1, AK7, ENPP1, ENPP4, GDA, PDE2A, PDE6D, RRM2B]
KEGG:04514	Cell adhesion molecules	KEGG_13.05.2021	0.274221	1	0.274221	1	[-1]	Group20	5.36913	8	[CADM1, CLDN3, CLDN9, HLA-DMB, L1CAM, NCAM1, NEO1, SDC2]
KEGG:00250	Alanine, aspartate and glutamate metabolism	KEGG_13.05.2021	5.3858e-05	0.00710925	0.000271215	0.0170865	[-1]	Group29	21.6216	8	[ABAT, ADSS1, ALDH4A1, ALDH5A1, ASRGL1, ASS1, GLS2, GLUL]
KEGG:04919	Thyroid hormone signaling pathway	KEGG_13.05.2021	0.139247	1	0.491223	1	[-1]	Group35	6.61157	8	[ATP1B2, ATP2A3, MED12L, PIK3R3, PLCG2, PRKACB, PRKCB, WNT4]
KEGG:04150	mTOR signaling pathway	KEGG_13.05.2021	0.38723	1	0.425076	1	[-1]	Group40	5.16129	8	[ATP6V1B1, ATP6V1C2, FZD1, PIK3R3, PRKCB, RPS6KA2, STRADA, WNT4]
KEGG:04934	Cushing syndrome	KEGG_13.05.2021	0.38723	1	0.0877303	1	[-1]	Group42	5.16129	8	[AHR, CDKN1A, FZD1, ITPR1, ITPR2, PBX1, PRKACB, WNT4]
KEGG:04935	Growth hormone synthesis, secretion and action	KEGG_13.05.2021	0.088851	1	0.819925	1	[-1]	Group50	6.72269	8	[FOS, ITPR1, ITPR2, PIK3R3, PLCG2, PRKACB, PRKCB, SHC2]
KEGG:04728	Dopaminergic synapse	KEGG_13.05.2021	0.16146	1	0.76195	1	[-1]	Group54	6.06061	8	[FOS, GNAO1, GNG7, ITPR1, ITPR2, KIF5C, PRKACB, PRKCB]
KEGG:04210	Apoptosis	KEGG_13.05.2021	0.172731	1	0.691613	1	[-1]	Group56	5.88235	8	[BCL2L11, CTSV, FOS, ITPR1, ITPR2, PIK3R3, PTPN13, TUBA1A]
KEGG:04921	Oxytocin signaling pathway	KEGG_13.05.2021	0.385817	1	0.918346	1	[-1]	Group59	5.19481	8	[CACNA2D2, CDKN1A, FOS, GNAO1, ITPR1, ITPR2, PRKACB, PRKCB]
KEGG:04723	Retrograde endocannabinoid signaling	KEGG_13.05.2021	0.271554	1	0.787509	1	[-1]	Group63	5.40541	8	[GABRP, GNAO1, GNG7, ITPR1, ITPR2, PRKACB, PRKCB, SLC17A7]
KEGG:04726	Serotonergic synapse	KEGG_13.05.2021	0.0791431	1	0.787509	1	[-1]	Group63	6.95652	8	[GNAO1, GNG7, ITPR1, ITPR2, PRKACB, PRKCB, TPH2, TRPC1]
KEGG:04142	Lysosome	KEGG_13.05.2021	0.340369	1	0.340369	1	[-1]	Group13	5.46875	7	[ARSA, CTSV, IDUA, LAMP3, MANBA, NAGA, NEU1]
KEGG:04721	Synaptic vesicle cycle	KEGG_13.05.2021	0.0267223	1	0.0267223	1	[-1]	Group24	8.97436	7	[ATP6V1B1, ATP6V1C2, DNM3, NSF, SLC17A7, STXBP1, UNC13B]
KEGG:04611	Platelet activation	KEGG_13.05.2021	0.234185	1	0.0511958	1	[-1]	Group32	5.64516	7	[FYN, ITPR1, ITPR2, PIK3R3, PLCG2, PRKACB, TLN2]
KEGG:05230	Central carbon metabolism in cancer	KEGG_13.05.2021	0.0155971	1	0.0436405	1	[-1]	Group33	10	7	[FGFR1, FGFR2, FGFR3, GLS2, IDH2, PIK3R3, RET]
KEGG:04390	Hippo signaling pathway	KEGG_13.05.2021	0.668092	1	0.0402194	1	[-1]	Group34	4.4586	7	[BMP6, BMP8A, BMP8B, FZD1, ID1, ID2, WNT4]
KEGG:05226	Gastric cancer	KEGG_13.05.2021	0.510344	1	0.088883	1	[-1]	Group37	4.69799	7	[CDKN1A, FGF18, FGFR2, FZD1, PIK3R3, SHC2, WNT4]
KEGG:04012	ErbB signaling pathway	KEGG_13.05.2021	0.0401022	1	0.241466	1	[-1]	Group38	8.23529	7	[CBLB, CDKN1A, NRG2, PIK3R3, PLCG2, PRKCB, SHC2]
KEGG:04910	Insulin signaling pathway	KEGG_13.05.2021	0.362081	1	0.241466	1	[-1]	Group38	5.10949	7	[ACACB, CBLB, PIK3R3, PRKACB, PRKAR2B, SHC2, SORBS1]
KEGG:04915	Estrogen signaling pathway	KEGG_13.05.2021	0.365066	1	0.241466	1	[-1]	Group38	5.07246	7	[FOS, GNAO1, ITPR1, ITPR2, PIK3R3, PRKACB, SHC2]
KEGG:04926	Relaxin signaling pathway	KEGG_13.05.2021	0.342288	1	0.241466	1	[-1]	Group38	5.42636	7	[ACTA2, FOS, GNAO1, GNG7, PIK3R3, PRKACB, SHC2]
KEGG:04713	Circadian entrainment	KEGG_13.05.2021	0.0957314	1	0.76195	1	[-1]	Group54	7.2165	7	[FOS, GNAO1, GNG7, ITPR1, NOS1AP, PRKACB, PRKCB]
KEGG:04270	Vascular smooth muscle contraction	KEGG_13.05.2021	0.351237	1	1	1	[-1]	Group61	5.26316	7	[ACTA2, ITPR1, ITPR2, KCNMB4, MYH14, PRKACB, PRKCB]
KEGG:04925	Aldosterone synthesis and secretion	KEGG_13.05.2021	0.0979998	1	1	1	[-1]	Group61	7.14286	7	[ATP1B2, ITPR1, ITPR2, PDE2A, PRKACB, PRKCB, PRKD1]
KEGG:04022	cGMP-PKG signaling pathway	KEGG_13.05.2021	0.680703	1	0.500543	1	[-1]	Group65	4.19162	7	[ATP1B2, ATP2A3, CNGA1, ITPR1, ITPR2, KCNMB4, PDE2A]
KEGG:04972	Pancreatic secretion	KEGG_13.05.2021	0.108217	1	0.500543	1	[-1]	Group65	6.86275	7	[ATP1B2, ATP2A3, CA2, ITPR1, ITPR2, PRKCB, TRPC1]
KEGG:00562	Inositol phosphate metabolism	KEGG_13.05.2021	0.0557457	1	0.0557457	1	[-1]	Group03	8.21918	6	[ALDH6A1, FIG4, ISYNA1, MINPP1, PIP5K1B, PLCG2]
KEGG:02010	ABC transporters	KEGG_13.05.2021	0.00633477	0.779177	0.00633477	0.373752	[-1]	Group11	13.3333	6	[ABCA3, ABCA5, ABCA7, ABCC3, ABCD3, ABCG1]
KEGG:00480	Glutathione metabolism	KEGG_13.05.2021	0.0194298	1	0.0194298	1	[-1]	Group25	10.5263	6	[GGT7, GSTM2, GSTM3, IDH2, OPLAH, RRM2B]
KEGG:04650	Natural killer cell mediated cytotoxicity	KEGG_13.05.2021	0.638427	1	0.746279	1	[-1]	Group48	4.58015	6	[FYN, PIK3R3, PLCG2, PRKCB, PTPN6, SHC2]
KEGG:04666	Fc gamma R-mediated phagocytosis	KEGG_13.05.2021	0.180916	1	0.746279	1	[-1]	Group48	6.18557	6	[GSN, PIK3R3, PIP5K1B, PLCG2, PLD1, PRKCB]
KEGG:05231	Choline metabolism in cancer	KEGG_13.05.2021	0.185358	1	0.746279	1	[-1]	Group48	6.12245	6	[FOS, PDGFD, PIK3R3, PIP5K1B, PLD1, PRKCB]
KEGG:04540	Gap junction	KEGG_13.05.2021	0.146494	1	0.248096	1	[-1]	Group51	6.81818	6	[ITPR1, ITPR2, PDGFD, PRKACB, PRKCB, TUBA1A]
KEGG:04750	Inflammatory mediator regulation of TRP channels	KEGG_13.05.2021	0.185358	1	0.248096	1	[-1]	Group51	6.12245	6	[ITPR1, ITPR2, PIK3R3, PLCG2, PRKACB, PRKCB]
KEGG:04070	Phosphatidylinositol signaling system	KEGG_13.05.2021	0.180916	1	0.917089	1	[-1]	Group53	6.18557	6	[ITPR1, ITPR2, PIK3R3, PIP5K1B, PLCG2, PRKCB]
KEGG:04071	Sphingolipid signaling pathway	KEGG_13.05.2021	0.459002	1	0.917089	1	[-1]	Group53	5.04202	6	[ACER2, FYN, PIK3R3, PLD1, PRKCB, S1PR3]
KEGG:04662	B cell receptor signaling pathway	KEGG_13.05.2021	0.129864	1	0.917089	1	[-1]	Group53	7.31707	6	[CR2, FOS, PIK3R3, PLCG2, PRKCB, PTPN6]
KEGG:04371	Apelin signaling pathway	KEGG_13.05.2021	0.647587	1	0.76195	1	[-1]	Group54	4.37956	6	[ACTA2, EGR1, GNG7, ITPR1, ITPR2, PRKACB]
KEGG:05032	Morphine addiction	KEGG_13.05.2021	0.15679	1	0.76195	1	[-1]	Group54	6.59341	6	[GABRP, GNAO1, GNG7, PDE2A, PRKACB, PRKCB]
KEGG:04932	Non-alcoholic fatty liver disease	KEGG_13.05.2021	0.826969	0.826969	0.691613	1	[-1]	Group56	4	6	[BCL2L11, CEBPA, CXCL8, FOS, LEPR, PIK3R3]
KEGG:04929	GnRH secretion	KEGG_13.05.2021	0.0323449	1	0.108357	1	[-1]	Group57	9.375	6	[HCN2, ITPR1, ITPR2, PIK3R3, PRKCB, TRPC1]
KEGG:05017	Spinocerebellar ataxia	KEGG_13.05.2021	0.659436	1	0.108357	1	[-1]	Group57	4.1958	6	[ATP2A3, ITPR1, ITPR2, KCNC3, PIK3R3, PRKCB]
KEGG:04380	Osteoclast differentiation	KEGG_13.05.2021	0.484082	1	0.607712	1	[-1]	Group58	4.6875	6	[FOS, FYN, JAK1, JUND, PIK3R3, PLCG2]
KEGG:04912	GnRH signaling pathway	KEGG_13.05.2021	0.164329	1	0.918346	1	[-1]	Group59	6.45161	6	[EGR1, ITPR1, ITPR2, PLD1, PRKACB, PRKCB]
KEGG:04971	Gastric acid secretion	KEGG_13.05.2021	0.0653413	1	0.918346	1	[-1]	Group59	7.89474	6	[ATP1B2, CA2, ITPR1, ITPR2, PRKACB, PRKCB]
KEGG:05418	Fluid shear stress and atherosclerosis	KEGG_13.05.2021	0.651263	1	0.927693	1	[-1]	Group62	4.31655	6	[ASS1, FOS, GSTM2, GSTM3, PIK3R3, SDC2]
KEGG:05223	Non-small cell lung cancer	KEGG_13.05.2021	0.052749	1	0.500543	1	[-1]	Group65	8.33333	6	[CDKN1A, KIF5C, PIK3R3, PLCG2, PRKCB, RET]
KEGG:05204	Chemical carcinogenesis	KEGG_13.05.2021	0.242059	1	0.411509	1	[-1]	Group27	6.0241	5	[CYP1A1, EPHX1, GSTM2, GSTM3, SULT1A4]
KEGG:03320	PPAR signaling pathway	KEGG_13.05.2021	0.210261	1	0.454695	1	[-1]	Group28	6.57895	5	[ACSL1, ANGPTL4, CYP27A1, SLC27A2, SORBS1]
KEGG:05215	Prostate cancer	KEGG_13.05.2021	0.415321	1	0.0436405	1	[-1]	Group33	5.15464	5	[CDKN1A, FGFR1, FGFR2, PDGFD, PIK3R3]
KEGG:04923	Regulation of lipolysis in adipocytes	KEGG_13.05.2021	0.0619385	1	0.491223	1	[-1]	Group35	8.77193	5	[NPY1R, PIK3R3, PNPLA2, PRKACB, PTGER3]
KEGG:04933	AGE-RAGE signaling pathway in diabetic complications	KEGG_13.05.2021	0.427503	1	0.387193	1	[-1]	Group39	5	5	[CXCL8, EGR1, PIK3R3, PLCG2, PRKCB]
KEGG:05323	Rheumatoid arthritis	KEGG_13.05.2021	0.400902	1	0.387193	1	[-1]	Group39	5.37634	5	[ATP6V1B1, ATP6V1C2, CXCL8, FOS, HLA-DMB]
KEGG:04916	Melanogenesis	KEGG_13.05.2021	0.431795	1	0.737153	1	[-1]	Group41	4.9505	5	[FZD1, GNAO1, PRKACB, PRKCB, WNT4]
KEGG:04931	Insulin resistance	KEGG_13.05.2021	0.604841	1	0.737153	1	[-1]	Group41	4.62963	5	[ACACB, PIK3R3, PRKCB, RPS6KA2, SLC27A2]
KEGG:05414	Dilated cardiomyopathy	KEGG_13.05.2021	0.411509	1	0.778648	1	[-1]	Group43	5.20833	5	[ATP2A3, CACNA2D2, ITGA11, ITGA3, PRKACB]
KEGG:04720	Long-term potentiation	KEGG_13.05.2021	0.106355	1	0.688481	1	[-1]	Group44	7.46269	5	[ITPR1, ITPR2, PRKACB, PRKCB, RPS6KA2]
KEGG:04722	Neurotrophin signaling pathway	KEGG_13.05.2021	0.805268	1	0.688481	1	[-1]	Group44	4.20168	5	[NGFR, PIK3R3, PLCG2, RPS6KA2, SHC2]
KEGG:05146	Amoebiasis	KEGG_13.05.2021	0.436194	1	0.688481	1	[-1]	Group44	4.90196	5	[CXCL8, LAMB2, PIK3R3, PRKACB, PRKCB]
KEGG:05218	Melanoma	KEGG_13.05.2021	0.195859	1	0.184053	1	[-1]	Group46	6.94444	5	[CDKN1A, FGF18, FGFR1, PDGFD, PIK3R3]
KEGG:05214	Glioma	KEGG_13.05.2021	0.206379	1	0.819925	1	[-1]	Group50	6.66667	5	[CDKN1A, PIK3R3, PLCG2, PRKCB, SHC2]
KEGG:04066	HIF-1 signaling pathway	KEGG_13.05.2021	0.60706	1	0.466645	1	[-1]	Group52	4.58716	5	[CDKN1A, ENO4, PIK3R3, PLCG2, PRKCB]
KEGG:04660	T cell receptor signaling pathway	KEGG_13.05.2021	0.597026	1	0.691613	1	[-1]	Group56	4.80769	5	[CBLB, FOS, FYN, PIK3R3, PTPN6]
KEGG:04625	C-type lectin receptor signaling pathway	KEGG_13.05.2021	0.597026	1	0.108357	1	[-1]	Group57	4.80769	5	[CBLB, ITPR1, ITPR2, PIK3R3, PLCG2]
KEGG:05140	Leishmaniasis	KEGG_13.05.2021	0.214319	1	0.607712	1	[-1]	Group58	6.49351	5	[FOS, HLA-DMB, JAK1, PRKCB, PTPN6]
KEGG:04918	Thyroid hormone synthesis	KEGG_13.05.2021	0.206379	1	0.918346	1	[-1]	Group59	6.66667	5	[ATP1B2, ITPR1, ITPR2, PRKACB, PRKCB]
KEGG:04970	Salivary secretion	KEGG_13.05.2021	0.400902	1	0.918346	1	[-1]	Group59	5.37634	5	[ATP1B2, ITPR1, ITPR2, PRKACB, PRKCB]
KEGG:04976	Bile secretion	KEGG_13.05.2021	0.391655	1	1	1	[-1]	Group61	5.55556	5	[ABCC3, ATP1B2, CA2, EPHX1, PRKACB]
KEGG:04670	Leukocyte transendothelial migration	KEGG_13.05.2021	0.619564	1	0.500543	1	[-1]	Group65	4.38596	5	[CLDN3, CLDN9, PIK3R3, PLCG2, PRKCB]
KEGG:00830	Retinol metabolism	KEGG_13.05.2021	0.324953	1	0.324953	1	[-1]	Group09	5.88235	4	[ALDH1A3, CYP1A1, DGAT1, LRAT]
KEGG:00910	Nitrogen metabolism	KEGG_13.05.2021	0.00315175	0.390817	0.00315175	0.189105	[-1]	Group10	23.5294	4	[CA13, CA2, CA8, GLUL]
KEGG:04115	p53 signaling pathway	KEGG_13.05.2021	0.354122	1	0.354122	1	[-1]	Group12	5.47945	4	[CDKN1A, RRM2B, SESN3, TP53I3]
KEGG:04610	Complement and coagulation cascades	KEGG_13.05.2021	0.562065	1	0.562065	1	[-1]	Group21	4.70588	4	[C5, CLU, CR2, F8]
KEGG:00330	Arginine and proline metabolism	KEGG_13.05.2021	0.123755	1	0.123755	1	[-1]	Group23	7.84314	4	[ALDH4A1, CKB, GATM, SAT1]
KEGG:00980	Metabolism of xenobiotics by cytochrome P450	KEGG_13.05.2021	0.539295	1	0.411509	1	[-1]	Group27	5.12821	4	[CYP1A1, EPHX1, GSTM2, GSTM3]
KEGG:00140	Steroid hormone biosynthesis	KEGG_13.05.2021	0.29142	1	0.28086	1	[-1]	Group30	6.55738	4	[CYP1A1, CYP7B1, HSD17B1, SRD5A3]
KEGG:04913	Ovarian steroidogenesis	KEGG_13.05.2021	0.123755	1	0.28086	1	[-1]	Group30	7.84314	4	[BMP6, CYP1A1, HSD17B1, PRKACB]
KEGG:00510	N-Glycan biosynthesis	KEGG_13.05.2021	0.117308	1	0.0657995	1	[-1]	Group31	8	4	[MAN1A1, MAN1C1, MGAT4A, SRD5A3]
KEGG:00513	Various types of N-glycan biosynthesis	KEGG_13.05.2021	0.0572994	1	0.0657995	1	[-1]	Group31	10.2564	4	[CHST8, MAN1A1, MAN1C1, MGAT4A]
KEGG:04914	Progesterone-mediated oocyte maturation	KEGG_13.05.2021	0.79018	1	0.491223	1	[-1]	Group35	4	4	[CPEB4, PIK3R3, PRKACB, RPS6KA2]
KEGG:05110	Vibrio cholerae infection	KEGG_13.05.2021	0.117308	1	0.387193	1	[-1]	Group39	8	4	[ATP6V1B1, ATP6V1C2, PLCG2, PRKACB]
KEGG:05120	Epithelial cell signaling in Helicobacter pylori infection	KEGG_13.05.2021	0.336184	1	0.387193	1	[-1]	Group39	5.71429	4	[ATP6V1B1, ATP6V1C2, CXCL8, PLCG2]
KEGG:05222	Small cell lung cancer	KEGG_13.05.2021	0.778515	1	0.425076	1	[-1]	Group40	4.34783	4	[CDKN1A, ITGA3, LAMB2, PIK3R3]
KEGG:04512	ECM-receptor interaction	KEGG_13.05.2021	0.573616	1	0.778648	1	[-1]	Group43	4.54545	4	[ITGA11, ITGA3, LAMB2, NPNT]
KEGG:05410	Hypertrophic cardiomyopathy	KEGG_13.05.2021	0.581786	1	0.778648	1	[-1]	Group43	4.44444	4	[ATP2A3, CACNA2D2, ITGA11, ITGA3]
KEGG:05412	Arrhythmogenic right ventricular cardiomyopathy	KEGG_13.05.2021	0.53662	1	0.778648	1	[-1]	Group43	5.19481	4	[ATP2A3, CACNA2D2, ITGA11, ITGA3]
KEGG:04370	VEGF signaling pathway	KEGG_13.05.2021	0.283824	1	0.680065	1	[-1]	Group45	6.77966	4	[PIK3R3, PLCG2, PRKCB, SHC2]
KEGG:04960	Aldosterone-regulated sodium reabsorption	KEGG_13.05.2021	0.0487342	1	0.680065	1	[-1]	Group45	10.8108	4	[ATP1B2, NR3C2, PIK3R3, PRKCB]
KEGG:05210	Colorectal cancer	KEGG_13.05.2021	0.565814	1	0.061997	1	[-1]	Group49	4.65116	4	[BCL2L11, CDKN1A, FOS, PIK3R3]
KEGG:05212	Pancreatic cancer	KEGG_13.05.2021	0.534111	1	0.061997	1	[-1]	Group49	5.26316	4	[CDKN1A, JAK1, PIK3R3, PLD1]
KEGG:05235	PD-L1 expression and PD-1 checkpoint pathway in cancer	KEGG_13.05.2021	0.577658	1	0.691613	1	[-1]	Group56	4.49438	4	[FOS, JAK1, PIK3R3, PTPN6]
KEGG:04520	Adherens junction	KEGG_13.05.2021	0.342026	1	0.607712	1	[-1]	Group58	5.6338	4	[FGFR1, FYN, PTPN6, SORBS1]
KEGG:04927	Cortisol synthesis and secretion	KEGG_13.05.2021	0.309383	1	0.918346	1	[-1]	Group59	6.15385	4	[ITPR1, ITPR2, PBX1, PRKACB]
KEGG:04911	Insulin secretion	KEGG_13.05.2021	0.565814	1	0.919701	1	[-1]	Group60	4.65116	4	[ATP1B2, KCNMB4, PRKACB, PRKCB]
KEGG:04961	Endocrine and other factor-regulated calcium reabsorption	KEGG_13.05.2021	0.137087	1	0.919701	1	[-1]	Group60	7.54717	4	[ATP1B2, DNM3, PRKACB, PRKCB]
KEGG:04730	Long-term depression	KEGG_13.05.2021	0.287498	1	0.787509	1	[-1]	Group63	6.66667	4	[GNAO1, ITPR1, ITPR2, PRKCB]
KEGG:00071	Fatty acid degradation	KEGG_13.05.2021	0.218318	1	0.218318	1	[-1]	Group00	6.97674	3	[ACADVL, ACSL1, CYP2U1]
KEGG:00120	Primary bile acid biosynthesis	KEGG_13.05.2021	0.0241382	1	0.0241382	1	[-1]	Group01	17.6471	3	[CYP27A1, CYP46A1, CYP7B1]
KEGG:00514	Other types of O-glycan biosynthesis	KEGG_13.05.2021	0.258691	1	0.258691	1	[-1]	Group04	6.38298	3	[GALNT12, GXYLT2, LFNG]
KEGG:00600	Sphingolipid metabolism	KEGG_13.05.2021	0.431568	1	0.431568	1	[-1]	Group05	6.12245	3	[ACER2, ARSA, NEU1]
KEGG:05219	Bladder cancer	KEGG_13.05.2021	0.198658	1	0.198658	1	[-1]	Group06	7.31707	3	[CDKN1A, CXCL8, FGFR3]
KEGG:00620	Pyruvate metabolism	KEGG_13.05.2021	0.258691	1	0.258691	1	[-1]	Group07	6.38298	3	[ACACB, ACYP2, PC]
KEGG:00640	Propanoate metabolism	KEGG_13.05.2021	0.13408	1	0.13408	1	[-1]	Group08	8.82353	3	[ABAT, ACACB, ALDH6A1]
KEGG:04216	Ferroptosis	KEGG_13.05.2021	0.198658	1	0.198658	1	[-1]	Group15	7.31707	3	[ACSL1, SAT1, SLC40A1]
KEGG:04340	Hedgehog signaling pathway	KEGG_13.05.2021	0.468203	1	0.468203	1	[-1]	Group18	5.35714	3	[CDON, GAS1, PRKACB]
KEGG:00561	Glycerolipid metabolism	KEGG_13.05.2021	0.499302	1	0.499302	1	[-1]	Group22	4.91803	3	[DGAT1, PNPLA2, TKFC]
KEGG:04920	Adipocytokine signaling pathway	KEGG_13.05.2021	0.744743	1	0.744743	1	[-1]	Group26	4.34783	3	[ACACB, ACSL1, LEPR]
KEGG:04979	Cholesterol metabolism	KEGG_13.05.2021	0.436148	1	0.454695	1	[-1]	Group28	6	3	[ANGPTL4, CYP27A1, MYLIP]
KEGG:00220	Arginine biosynthesis	KEGG_13.05.2021	0.0476617	1	0.000271215	0.0170865	[-1]	Group29	13.6364	3	[ASS1, GLS2, GLUL]
KEGG:04966	Collecting duct acid secretion	KEGG_13.05.2021	0.0790432	1	0.387193	1	[-1]	Group39	11.1111	3	[ATP6V1B1, ATP6V1C2, CA2]
KEGG:05217	Basal cell carcinoma	KEGG_13.05.2021	0.512472	1	0.0877303	1	[-1]	Group42	4.7619	3	[CDKN1A, FZD1, WNT4]
KEGG:04973	Carbohydrate digestion and absorption	KEGG_13.05.2021	0.258691	1	0.680065	1	[-1]	Group45	6.38298	3	[ATP1B2, PIK3R3, PRKCB]
KEGG:04664	Fc epsilon RI signaling pathway	KEGG_13.05.2021	0.742449	1	0.746279	1	[-1]	Group48	4.41176	3	[FYN, PIK3R3, PLCG2]
KEGG:04917	Prolactin signaling pathway	KEGG_13.05.2021	0.747125	1	0.819925	1	[-1]	Group50	4.28571	3	[FOS, PIK3R3, SHC2]
KEGG:05031	Amphetamine addiction	KEGG_13.05.2021	0.744743	1	0.917089	1	[-1]	Group53	4.34783	3	[FOS, PRKACB, PRKCB]
KEGG:04924	Renin secretion	KEGG_13.05.2021	0.744743	1	0.918346	1	[-1]	Group59	4.34783	3	[ITPR1, ITPR2, PRKACB]
KEGG:04964	Proximal tubule bicarbonate reclamation	KEGG_13.05.2021	0.0533376	1	0.500543	1	[-1]	Group65	13.0435	3	[ATP1B2, CA2, GLS2]

## Sheet: HCC-JG-downreg
ID	Term	Ontology Source	Term PValue	Term PValue Corrected with Bonferroni step down	Group PValue	Group PValue Corrected with Bonferroni step down	GOLevels	GOGroups	% Associated Genes	Nr. Genes	Associated Genes Found
KEGG:05200	Pathways in cancer	KEGG_13.05.2021	0.109408	1	0.357513	1	[-1]	Group44	5.46139	29	[ADCY7, CALML4, CALML5, CCNA1, E2F2, EDN1, EGLN2, ETS1, FGF2, FLT3LG, GNB3, GNG4, IGF2, IL12A, IL15RA, IL23A, IL6R, IL7R, LPAR1, MMP9, MYC, PDGFB, SHH, TXNRD2, VEGFC, WNT10B, WNT2B, WNT3, WNT5B]
KEGG:04060	Cytokine-cytokine receptor interaction	KEGG_13.05.2021	2.59374e-05	0.0031903	2.59374e-05	0.00134875	[-1]	Group05	9.49153	28	[CLCF1, CSF1, CSF2, CXCL10, GDF15, IL12A, IL15RA, IL17RE, IL1A, IL1B, IL1R2, IL1RL1, IL1RN, IL22RA1, IL23A, IL27RA, IL31RA, IL37, IL6R, IL7R, INHBA, INHBB, LIF, LTB, NGF, TNFRSF14, TNFRSF8, TNFSF18]
KEGG:05171	Coronavirus disease	KEGG_13.05.2021	2.12675e-05	0.00263718	0.000746801	0.0365932	[-1]	Group41	10.3448	24	[C1R, C3, C6, C7, CASP1, CSF2, CXCL10, IKBKE, IL12A, IL1B, IL6R, IRAK1, ISG15, MMP3, NLRP3, NRP1, OAS1, OAS2, OAS3, RPS10-NUDT3, STING1, SYK, TLR3, TLR4]
KEGG:04151	PI3K-Akt signaling pathway	KEGG_13.05.2021	0.0259764	1	0.144407	1	[-1]	Group45	6.49718	23	[ANGPT1, COL9A2, CSF1, FGF2, FLT3LG, GNB3, GNG4, IGF2, IL6R, IL7R, ITGA4, ITGB6, LPAR1, MYC, NGF, PDGFB, PIK3AP1, SPP1, SYK, THBS1, TLR4, TNC, VEGFC]
KEGG:05022	Pathways of neurodegeneration	KEGG_13.05.2021	0.631839	1	0.631839	1	[-1]	Group28	4.42105	21	[AGER, CALML4, CALML5, CSF1, CSNK2A3, DNAH10, DNAH5, GPX2, IL1A, IL1B, MAP3K10, NDUFC1, NOX4, RYR2, SPTBN2, TOMM40L, UBE2L6, WNT10B, WNT2B, WNT3, WNT5B]
KEGG:05417	Lipid and atherosclerosis	KEGG_13.05.2021	0.0075885	0.857501	0.00049733	0.0253638	[-1]	Group48	7.90698	17	[AGER, CALML4, CALML5, CASP1, CYP2B6, IKBKE, IL12A, IL1B, IRAK1, MMP3, MMP9, NCF2, NLRP3, OLR1, TICAM2, TLR4, TLR6]
KEGG:04080	Neuroactive ligand-receptor interaction	KEGG_13.05.2021	0.48465	1	0.48465	1	[-1]	Group09	4.69208	16	[ADORA1, ADRA1B, ADRA1D, ADRB2, C3, EDN1, GAL, GRPR, KISS1, LPAR1, NMU, P2RX5, P2RY2, S1PR1, S1PR2, SSTR5]
KEGG:05165	Human papillomavirus infection	KEGG_13.05.2021	0.474606	1	0.144407	1	[-1]	Group45	4.83384	16	[CCNA1, COL9A2, DLG3, IKBKE, ISG15, ITGA4, ITGB6, OASL, SPP1, THBS1, TLR3, TNC, WNT10B, WNT2B, WNT3, WNT5B]
KEGG:04015	Rap1 signaling pathway	KEGG_13.05.2021	0.0126923	1	0.00583961	0.268622	[-1]	Group47	7.61905	16	[ADCY7, ANGPT1, CALML4, CALML5, CSF1, FGF2, FYB1, ITGB2, LPAR1, NGF, PDGFB, RAPGEF3, RAPGEF4, RGS14, THBS1, VEGFC]
KEGG:05205	Proteoglycans in cancer	KEGG_13.05.2021	0.010818	1	0.0143512	0.588398	[-1]	Group52	7.80488	16	[ANK1, ANK2, CAV1, FGF2, HOXD10, IGF2, MMP9, MYC, SHH, TFAP4, THBS1, TLR4, WNT10B, WNT2B, WNT3, WNT5B]
KEGG:04010	MAPK signaling pathway	KEGG_13.05.2021	0.363328	1	0.144407	1	[-1]	Group45	5.10204	15	[ANGPT1, CACNG8, CSF1, DUSP2, DUSP9, FGF2, FLT3LG, IGF2, IL1A, IL1B, IRAK1, MYC, NGF, PDGFB, VEGFC]
KEGG:04621	NOD-like receptor signaling pathway	KEGG_13.05.2021	0.00712742	0.812526	0.00639878	0.281547	[-1]	Group53	8.28729	15	[CARD6, CASP1, GBP1, GBP3, IKBKE, IL1B, NLRP3, OAS1, OAS2, OAS3, STING1, TLR4, TRIP6, TRPM2, TRPV2]
KEGG:04610	Complement and coagulation cascades	KEGG_13.05.2021	6.83494e-06	0.000854367	6.83494e-06	0.000362252	[-1]	Group17	16.4706	14	[C1R, C3, C6, C7, CFH, F12, F3, ITGB2, PROCR, SERPINB2, SERPINE1, SERPINF2, TFPI, THBD]
KEGG:04630	JAK-STAT signaling pathway	KEGG_13.05.2021	0.00711597	0.818337	0.00711597	0.298871	[-1]	Group19	8.64198	14	[AOX1, CISH, CSF2, IL12A, IL15RA, IL22RA1, IL23A, IL27RA, IL6R, IL7R, LIF, MYC, PDGFB, SOCS2]
KEGG:05202	Transcriptional misregulation in cancer	KEGG_13.05.2021	0.0379704	1	0.0379704	1	[-1]	Group29	7.29167	14	[CCNA1, CSF2, ETV4, FLI1, HHEX, HMGA2, HOXA11, IL1R2, MMP3, MMP9, MYC, RUNX2, TLX1, WT1]
KEGG:05167	Kaposi sarcoma-associated herpesvirus infection	KEGG_13.05.2021	0.0384761	1	0.14322	1	[-1]	Group42	7.25389	14	[C3, CALML4, CALML5, CLEC2B, CSF2, E2F2, FGF2, GNB3, GNG4, IKBKE, MYC, PDGFB, SYK, TLR3]
KEGG:04020	Calcium signaling pathway	KEGG_13.05.2021	0.179626	1	0.00583961	0.268622	[-1]	Group47	5.83333	14	[ADCY7, ADRA1B, ADRA1D, ADRB2, CALML4, CALML5, FGF2, GRPR, ITPKB, NGF, P2RX5, PDGFB, RYR2, VEGFC]
KEGG:05152	Tuberculosis	KEGG_13.05.2021	0.0191488	1	0.00049733	0.0253638	[-1]	Group48	7.77778	14	[C3, CALML4, CALML5, CTSS, IL12A, IL1A, IL1B, IL23A, IRAK1, ITGB2, SYK, TLR1, TLR4, TLR6]
KEGG:05133	Pertussis	KEGG_13.05.2021	1.72092e-06	0.000216835	0.154525	1	[-1]	Group50	18.4211	14	[C1R, C3, CALML4, CALML5, CASP1, IL12A, IL1A, IL1B, IL23A, IRAK1, ITGB2, NLRP3, TICAM2, TLR4]
KEGG:05418	Fluid shear stress and atherosclerosis	KEGG_13.05.2021	0.00409615	0.487442	0.00409615	0.196615	[-1]	Group03	9.35252	13	[CALML4, CALML5, CAV1, CDH5, EDN1, IL1A, IL1B, IL1R2, KLF2, MMP9, NCF2, PDGFB, THBD]
KEGG:05166	Human T-cell leukemia virus 1 infection	KEGG_13.05.2021	0.161279	1	0.161279	1	[-1]	Group06	5.93607	13	[ADCY7, CCNA1, CSF2, E2F2, ETS1, FOSL1, IL15RA, IL1R2, ITGB2, KAT2A, LCK, MYC, NRP1]
KEGG:04014	Ras signaling pathway	KEGG_13.05.2021	0.233502	1	0.14322	1	[-1]	Group42	5.60345	13	[ANGPT1, CALML4, CALML5, CSF1, ETS1, FGF2, FLT3LG, GNB3, GNG4, IGF2, NGF, PDGFB, VEGFC]
KEGG:05164	Influenza A	KEGG_13.05.2021	0.0286592	1	0.00065058	0.032529	[-1]	Group43	7.55814	13	[CASP1, CXCL10, IKBKE, IL12A, IL1A, IL1B, NLRP3, OAS1, OAS2, OAS3, RSAD2, TLR3, TLR4]
KEGG:05160	Hepatitis C	KEGG_13.05.2021	0.0364917	1	0.000746801	0.0365932	[-1]	Group41	7.64331	12	[CFLAR, CLDN11, CXCL10, E2F2, IFIT1, IKBKE, MYC, OAS1, OAS2, OAS3, RSAD2, TLR3]
KEGG:05169	Epstein-Barr virus infection	KEGG_13.05.2021	0.200906	1	0.000746801	0.0365932	[-1]	Group41	5.94059	12	[CCNA1, CXCL10, E2F2, IKBKE, IRAK1, ISG15, MYC, OAS1, OAS2, OAS3, SYK, TAP2]
KEGG:05132	Salmonella infection	KEGG_13.05.2021	0.512035	1	0.154525	1	[-1]	Group50	4.81928	12	[CASP1, CYTH4, ELMO1, IL1B, IRAK1, MLKL, MYC, NLRP3, PIK3C2G, STX10, TLR4, TLR6]
KEGG:04217	Necroptosis	KEGG_13.05.2021	0.0380155	1	0.00639878	0.281547	[-1]	Group53	7.54717	12	[CASP1, CFLAR, CHMP6, IL1A, IL1B, MACROH2A2, MLKL, NLRP3, TICAM2, TLR3, TLR4, USP21]
KEGG:04380	Osteoclast differentiation	KEGG_13.05.2021	0.0193804	1	0.0193804	0.775215	[-1]	Group15	8.59375	11	[ACP5, CSF1, FOSL1, IL1A, IL1B, LCK, NCF2, OSCAR, SIRPA, SIRPB1, SYK]
KEGG:05162	Measles	KEGG_13.05.2021	0.0283643	1	0.000746801	0.0365932	[-1]	Group41	7.91367	11	[CSNK2A3, IKBKE, IL12A, IL1A, IL1B, IRAK1, OAS1, OAS2, OAS3, RCHY1, TLR4]
KEGG:05163	Human cytomegalovirus infection	KEGG_13.05.2021	0.491098	1	0.14322	1	[-1]	Group42	4.88889	11	[ADCY7, CALML4, CALML5, E2F2, GNB3, GNG4, IL1B, IL6R, MYC, STING1, TAP2]
KEGG:04668	TNF signaling pathway	KEGG_13.05.2021	0.00555982	0.656059	0.00065058	0.032529	[-1]	Group43	9.82143	11	[CFLAR, CSF1, CSF2, CXCL10, EDN1, IL1B, LIF, MLKL, MMP3, MMP9, VEGFC]
KEGG:04620	Toll-like receptor signaling pathway	KEGG_13.05.2021	0.00314646	0.380721	0.00049733	0.0253638	[-1]	Group48	10.5769	11	[CXCL10, IKBKE, IL12A, IL1B, IRAK1, SPP1, TICAM2, TLR1, TLR3, TLR4, TLR6]
KEGG:05131	Shigellosis	KEGG_13.05.2021	0.741104	1	0.154525	1	[-1]	Group50	4.47154	11	[C3, CASP1, CSF2, CYTH4, ELMO1, HK2, HKDC1, IL1B, NLRP3, STING1, TLR4]
KEGG:04024	cAMP signaling pathway	KEGG_13.05.2021	0.383129	1	0.0552077	1	[-1]	Group51	5.09259	11	[ABCC4, ADCY7, ADORA1, ADRB2, CALML4, CALML5, EDN1, RAPGEF3, RAPGEF4, RYR2, SSTR5]
KEGG:05323	Rheumatoid arthritis	KEGG_13.05.2021	0.00127648	0.15573	0.00639878	0.281547	[-1]	Group53	11.828	11	[ACP5, ANGPT1, CSF1, CSF2, IL1A, IL1B, IL23A, ITGB2, LTB, MMP3, TLR4]
KEGG:04640	Hematopoietic cell lineage	KEGG_13.05.2021	0.00661893	0.767796	0.00661893	0.284614	[-1]	Group20	10.101	10	[CD37, CSF1, CSF2, FLT3LG, IL1A, IL1B, IL1R2, IL6R, IL7R, ITGA4]
KEGG:04066	HIF-1 signaling pathway	KEGG_13.05.2021	0.0127141	1	0.0714141	1	[-1]	Group37	9.17431	10	[ANGPT1, EDN1, EGLN2, HK2, HKDC1, IL6R, PDK1, SERPINE1, TIMP1, TLR4]
KEGG:05170	Human immunodeficiency virus 1 infection	KEGG_13.05.2021	0.594472	1	0.0271572	1	[-1]	Group46	4.71698	10	[APOBEC3C, APOBEC3G, CALML4, CALML5, GNB3, GNG4, IRAK1, STING1, TAP2, TLR4]
KEGG:04261	Adrenergic signaling in cardiomyocytes	KEGG_13.05.2021	0.1367	1	0.0552077	1	[-1]	Group51	6.66667	10	[ADCY7, ADRA1B, ADRA1D, ADRB2, CACNG8, CALML4, CALML5, RAPGEF3, RAPGEF4, RYR2]
KEGG:04310	Wnt signaling pathway	KEGG_13.05.2021	0.226567	1	0.0143512	0.588398	[-1]	Group52	6.0241	10	[CSNK2A3, FOSL1, MYC, NOTUM, PORCN, VANGL2, WNT10B, WNT2B, WNT3, WNT5B]
KEGG:04550	Signaling pathways regulating pluripotency of stem cells	KEGG_13.05.2021	0.0830249	1	0.0143512	0.588398	[-1]	Group52	6.99301	10	[DUSP9, FGF2, INHBA, INHBB, LIF, MYC, WNT10B, WNT2B, WNT3, WNT5B]
KEGG:04145	Phagosome	KEGG_13.05.2021	0.139334	1	0.00639878	0.281547	[-1]	Group53	6.57895	10	[C1R, C3, CTSS, ITGB2, NCF2, OLR1, TAP2, THBS1, TLR4, TLR6]
KEGG:04360	Axon guidance	KEGG_13.05.2021	0.56486	1	0.56486	1	[-1]	Group14	4.94506	9	[ABLIM3, NRP1, PLXNA2, ROBO3, SEMA3D, SEMA4A, SEMA6B, SHH, WNT5B]
KEGG:04933	AGE-RAGE signaling pathway in diabetic complications	KEGG_13.05.2021	0.0197677	1	0.0197677	0.770942	[-1]	Group24	9	9	[AGER, EDN1, F3, IL1A, IL1B, NOX4, SERPINE1, THBD, VEGFC]
KEGG:04064	NF-kappa B signaling pathway	KEGG_13.05.2021	0.0379909	1	0.0377347	1	[-1]	Group38	8.65385	9	[CFLAR, CSNK2A3, IL1B, IRAK1, LCK, LTB, SYK, TICAM2, TLR4]
KEGG:05135	Yersinia infection	KEGG_13.05.2021	0.126561	1	0.0377347	1	[-1]	Group38	6.56934	9	[CASP1, ELMO1, FYB1, IL1B, IRAK1, ITGA4, LCK, NLRP3, TLR4]
KEGG:04915	Estrogen signaling pathway	KEGG_13.05.2021	0.129293	1	0.362385	1	[-1]	Group39	6.52174	9	[ADCY7, CALML4, CALML5, KRT14, KRT16, KRT17, KRT23, KRT34, MMP9]
KEGG:05150	Staphylococcus aureus infection	KEGG_13.05.2021	0.0154936	1	0.362385	1	[-1]	Group39	9.375	9	[C1R, C3, CFH, ITGB2, KRT14, KRT16, KRT17, KRT23, KRT34]
KEGG:05161	Hepatitis B	KEGG_13.05.2021	0.311076	1	0.000746801	0.0365932	[-1]	Group41	5.55556	9	[CCNA1, E2F2, IKBKE, IRAK1, MMP9, MYC, TICAM2, TLR3, TLR4]
KEGG:04510	Focal adhesion	KEGG_13.05.2021	0.715898	1	0.144407	1	[-1]	Group45	4.47761	9	[CAV1, COL9A2, ITGA4, ITGB6, PDGFB, SPP1, THBS1, TNC, VEGFC]
KEGG:04371	Apelin signaling pathway	KEGG_13.05.2021	0.126561	1	0.0271572	1	[-1]	Group46	6.56934	9	[ADCY7, CALML4, CALML5, GNB3, GNG4, KLF2, RYR2, SERPINE1, SPP1]
KEGG:05140	Leishmaniasis	KEGG_13.05.2021	0.00375832	0.450998	0.154525	1	[-1]	Group50	11.6883	9	[C3, IL12A, IL1A, IL1B, IRAK1, ITGA4, ITGB2, NCF2, TLR4]
KEGG:04613	Neutrophil extracellular trap formation	KEGG_13.05.2021	0.57555	1	0.00639878	0.281547	[-1]	Group53	4.73684	9	[AGER, C3, CASP1, HDAC9, ITGB2, MACROH2A2, NCF2, SYK, TLR4]
KEGG:04625	C-type lectin receptor signaling pathway	KEGG_13.05.2021	0.0379909	1	0.00639878	0.281547	[-1]	Group53	8.65385	9	[CALML4, CALML5, CASP1, IKBKE, IL12A, IL1B, IL23A, NLRP3, SYK]
KEGG:04072	Phospholipase D signaling pathway	KEGG_13.05.2021	0.394965	1	0.394965	1	[-1]	Group08	5.40541	8	[ADCY7, CYTH4, DGKG, LPAR1, PDGFB, RAPGEF3, RAPGEF4, SYK]
KEGG:04670	Leukocyte transendothelial migration	KEGG_13.05.2021	0.141905	1	0.489673	1	[-1]	Group33	7.01754	8	[CDH5, CLDN11, ITGA4, ITGB2, MMP9, NCF2, RAPGEF3, RAPGEF4]
KEGG:05142	Chagas disease	KEGG_13.05.2021	0.0687813	1	0.0377347	1	[-1]	Group38	7.84314	8	[C3, CFLAR, IL12A, IL1B, IRAK1, SERPINE1, TLR4, TLR6]
KEGG:04218	Cellular senescence	KEGG_13.05.2021	0.415521	1	0.14322	1	[-1]	Group42	5.12821	8	[CALML4, CALML5, CCNA1, E2F2, ETS1, IL1A, MYC, SERPINE1]
KEGG:04657	IL-17 signaling pathway	KEGG_13.05.2021	0.056348	1	0.00065058	0.032529	[-1]	Group43	8.51064	8	[CSF2, CXCL10, FOSL1, IKBKE, IL17RE, IL1B, MMP3, MMP9]
KEGG:04916	Melanogenesis	KEGG_13.05.2021	0.0668619	1	0.357513	1	[-1]	Group44	7.92079	8	[ADCY7, CALML4, CALML5, EDN1, WNT10B, WNT2B, WNT3, WNT5B]
KEGG:05225	Hepatocellular carcinoma	KEGG_13.05.2021	0.554396	1	0.357513	1	[-1]	Group44	4.7619	8	[E2F2, IGF2, MYC, TXNRD2, WNT10B, WNT2B, WNT3, WNT5B]
KEGG:05226	Gastric cancer	KEGG_13.05.2021	0.397152	1	0.357513	1	[-1]	Group44	5.36913	8	[E2F2, FGF2, MYC, SHH, WNT10B, WNT2B, WNT3, WNT5B]
KEGG:05130	Pathogenic Escherichia coli infection	KEGG_13.05.2021	1	1	0.154525	1	[-1]	Group50	4.06091	8	[CASP1, CLDN11, CYTH4, IL1B, IRAK1, LPAR1, NLRP3, TLR4]
KEGG:04270	Vascular smooth muscle contraction	KEGG_13.05.2021	0.260512	1	0.0143512	0.588398	[-1]	Group52	6.01504	8	[ADCY7, ADRA1B, ADRA1D, CALD1, CALML4, CALML5, EDN1, KCNMA1]
KEGG:04390	Hippo signaling pathway	KEGG_13.05.2021	0.535343	1	0.0143512	0.588398	[-1]	Group52	5.09554	8	[DLG3, ITGB2, MYC, SERPINE1, WNT10B, WNT2B, WNT3, WNT5B]
KEGG:04022	cGMP-PKG signaling pathway	KEGG_13.05.2021	0.552227	1	0.00537586	0.252665	[-1]	Group54	4.79042	8	[ADCY7, ADORA1, ADRA1B, ADRA1D, ADRB2, CALML4, CALML5, KCNMA1]
KEGG:04924	Renin secretion	KEGG_13.05.2021	0.00647934	0.758083	0.00537586	0.252665	[-1]	Group54	11.5942	8	[ADORA1, ADRB2, CALML4, CALML5, CLCA2, EDN1, KCNMA1, REN]
KEGG:04350	TGF-beta signaling pathway	KEGG_13.05.2021	0.106319	1	0.106319	1	[-1]	Group13	7.44681	7	[FST, GREM1, INHBA, INHBB, MYC, NOG, THBS1]
KEGG:04514	Cell adhesion molecules	KEGG_13.05.2021	0.67187	1	0.489673	1	[-1]	Group33	4.69799	7	[CD274, CDH5, CLDN11, ITGA4, ITGB2, NFASC, PDCD1LG2]
KEGG:04921	Oxytocin signaling pathway	KEGG_13.05.2021	0.679219	1	0.87911	0.87911	[-1]	Group40	4.54545	7	[ADCY7, CACNG8, CALML4, CALML5, KCNJ12, RYR2, TRPM2]
KEGG:04713	Circadian entrainment	KEGG_13.05.2021	0.115685	1	0.0271572	1	[-1]	Group46	7.2165	7	[ADCY7, CALML4, CALML5, GNB3, GNG4, PER3, RYR2]
KEGG:04750	Inflammatory mediator regulation of TRP channels	KEGG_13.05.2021	0.119056	1	0.0271572	1	[-1]	Group46	7.14286	7	[ADCY7, CALML4, CALML5, IL1B, NGF, P2RY2, TRPV2]
KEGG:05224	Breast cancer	KEGG_13.05.2021	0.669451	1	0.0143512	0.588398	[-1]	Group52	4.7619	7	[E2F2, FGF2, MYC, WNT10B, WNT2B, WNT3, WNT5B]
KEGG:05146	Amoebiasis	KEGG_13.05.2021	0.196183	1	0.00639878	0.281547	[-1]	Group53	6.86275	7	[CSF2, IL12A, IL1B, IL1R2, ITGB2, SERPINB13, TLR4]
KEGG:04723	Retrograde endocannabinoid signaling	KEGG_13.05.2021	0.670621	1	0.00537586	0.252665	[-1]	Group54	4.72973	7	[ADCY7, DAGLA, GNB3, GNG4, MGLL, NDUFC1, RIMS1]
KEGG:04970	Salivary secretion	KEGG_13.05.2021	0.103453	1	0.00537586	0.252665	[-1]	Group54	7.52688	7	[ADCY7, ADRA1B, ADRA1D, ADRB2, CALML4, CALML5, KCNMA1]
KEGG:04061	Viral protein interaction with cytokine and cytokine receptor	KEGG_13.05.2021	0.301155	1	0.301155	1	[-1]	Group07	6	6	[CSF1, CXCL10, IL22RA1, IL37, IL6R, TNFRSF14]
KEGG:04142	Lysosome	KEGG_13.05.2021	0.649354	1	0.649354	1	[-1]	Group11	4.6875	6	[ACP5, CLN3, CTSS, GALC, LAPTM5, NAGPA]
KEGG:04650	Natural killer cell mediated cytotoxicity	KEGG_13.05.2021	0.655717	1	0.655717	1	[-1]	Group21	4.58015	6	[CSF2, ITGB2, LCK, RAET1E, RAET1L, SYK]
KEGG:04070	Phosphatidylinositol signaling system	KEGG_13.05.2021	0.290549	1	0.837464	1	[-1]	Group35	6.18557	6	[CALML4, CALML5, DGKG, ITPKB, MTMR2, PIK3C2G]
KEGG:05235	PD-L1 expression and PD-1 checkpoint pathway in cancer	KEGG_13.05.2021	0.176382	1	0.0377347	1	[-1]	Group38	6.74157	6	[BATF3, CD274, CSNK2A3, LCK, TICAM2, TLR4]
KEGG:04623	Cytosolic DNA-sensing pathway	KEGG_13.05.2021	0.0414862	1	0.00065058	0.032529	[-1]	Group43	9.52381	6	[CASP1, CXCL10, IKBKE, IL1B, POLR3G, STING1]
KEGG:04512	ECM-receptor interaction	KEGG_13.05.2021	0.171836	1	0.144407	1	[-1]	Group45	6.81818	6	[COL9A2, ITGA4, ITGB6, SPP1, THBS1, TNC]
KEGG:05134	Legionellosis	KEGG_13.05.2021	0.0270489	1	0.154525	1	[-1]	Group50	10.5263	6	[C3, CASP1, IL12A, IL1B, ITGB2, TLR4]
KEGG:04926	Relaxin signaling pathway	KEGG_13.05.2021	0.651395	1	0.00537586	0.252665	[-1]	Group54	4.65116	6	[ADCY7, EDN1, GNB3, GNG4, MMP9, VEGFC]
KEGG:04659	Th17 cell differentiation	KEGG_13.05.2021	0.623355	1	0.623355	1	[-1]	Group22	4.6729	5	[IL1B, IL23A, IL27RA, IL6R, LCK]
KEGG:04974	Protein digestion and absorption	KEGG_13.05.2021	0.611852	1	0.611852	1	[-1]	Group26	4.85437	5	[COL13A1, COL17A1, COL27A1, COL5A2, COL9A2]
KEGG:04978	Mineral absorption	KEGG_13.05.2021	0.0949415	1	0.0949415	1	[-1]	Group27	8.33333	5	[HEPHL1, MT1E, MT1X, STEAP1, STEAP2]
KEGG:05410	Hypertrophic cardiomyopathy	KEGG_13.05.2021	0.415382	1	0.87911	0.87911	[-1]	Group40	5.55556	5	[CACNG8, EDN1, ITGA4, ITGB6, RYR2]
KEGG:05414	Dilated cardiomyopathy	KEGG_13.05.2021	0.595971	1	0.87911	0.87911	[-1]	Group40	5.20833	5	[ADCY7, CACNG8, ITGA4, ITGB6, RYR2]
KEGG:04622	RIG-I-like receptor signaling pathway	KEGG_13.05.2021	0.207983	1	0.00065058	0.032529	[-1]	Group43	7.14286	5	[CXCL10, IKBKE, IL12A, ISG15, STING1]
KEGG:05215	Prostate cancer	KEGG_13.05.2021	0.597861	1	0.00588801	0.26496	[-1]	Group49	5.15464	5	[E2F2, IL1R2, MMP3, MMP9, PDGFB]
KEGG:04722	Neurotrophin signaling pathway	KEGG_13.05.2021	0.815157	1	0.0552077	1	[-1]	Group51	4.20168	5	[CALML4, CALML5, IRAK1, MATK, NGF]
KEGG:05217	Basal cell carcinoma	KEGG_13.05.2021	0.111093	1	0.0143512	0.588398	[-1]	Group52	7.93651	5	[SHH, WNT10B, WNT2B, WNT3, WNT5B]
KEGG:05144	Malaria	KEGG_13.05.2021	0.0507341	1	0.00639878	0.281547	[-1]	Group53	10	5	[IL12A, IL1B, ITGB2, THBS1, TLR4]
KEGG:05321	Inflammatory bowel disease	KEGG_13.05.2021	0.189745	1	0.00639878	0.281547	[-1]	Group53	7.69231	5	[IL12A, IL1A, IL1B, IL23A, TLR4]
KEGG:04725	Cholinergic synapse	KEGG_13.05.2021	0.807787	1	0.00537586	0.252665	[-1]	Group54	4.42478	5	[ADCY7, GNB3, GNG4, KCNJ12, KCNQ5]
KEGG:00830	Retinol metabolism	KEGG_13.05.2021	0.356132	1	0.356132	1	[-1]	Group01	5.88235	4	[ALDH1A1, AOX1, CYP27C1, CYP2B6]
KEGG:04115	p53 signaling pathway	KEGG_13.05.2021	0.541078	1	0.541078	1	[-1]	Group10	5.47945	4	[RCHY1, SERPINE1, STEAP3, THBS1]
KEGG:02010	ABC transporters	KEGG_13.05.2021	0.107985	1	0.643747	1	[-1]	Group34	8.88889	4	[ABCA10, ABCC2, ABCC4, TAP2]
KEGG:04976	Bile secretion	KEGG_13.05.2021	0.785339	1	0.643747	1	[-1]	Group34	4.44444	4	[ABCC2, ABCC4, ADCY7, SLCO1B3]
KEGG:00380	Tryptophan metabolism	KEGG_13.05.2021	0.0889362	1	0.276342	1	[-1]	Group36	9.52381	4	[AADAT, ALDH1B1, AOX1, KYNU]
KEGG:00010	Glycolysis / Gluconeogenesis	KEGG_13.05.2021	0.349475	1	0.0714141	1	[-1]	Group37	5.97015	4	[ACSS1, ALDH1B1, HK2, HKDC1]
KEGG:05230	Central carbon metabolism in cancer	KEGG_13.05.2021	0.369854	1	0.0714141	1	[-1]	Group37	5.71429	4	[HK2, HKDC1, MYC, PDK1]
KEGG:04925	Aldosterone synthesis and secretion	KEGG_13.05.2021	1	1	0.362385	1	[-1]	Group39	4.08163	4	[ADCY7, CALML4, CALML5, DAGLA]
KEGG:04971	Gastric acid secretion	KEGG_13.05.2021	0.551189	1	0.362385	1	[-1]	Group39	5.26316	4	[ADCY7, CALML4, CALML5, KCNJ15]
KEGG:04911	Insulin secretion	KEGG_13.05.2021	0.779285	1	0.87911	0.87911	[-1]	Group40	4.65116	4	[ADCY7, KCNMA1, RAPGEF4, RYR2]
KEGG:05412	Arrhythmogenic right ventricular cardiomyopathy	KEGG_13.05.2021	0.554875	1	0.87911	0.87911	[-1]	Group40	5.19481	4	[CACNG8, ITGA4, ITGB6, RYR2]
KEGG:05214	Glioma	KEGG_13.05.2021	0.547656	1	0.14322	1	[-1]	Group42	5.33333	4	[CALML4, CALML5, E2F2, PDGFB]
KEGG:05219	Bladder cancer	KEGG_13.05.2021	0.0829802	1	0.00588801	0.26496	[-1]	Group49	9.7561	4	[E2F2, MMP9, MYC, THBS1]
KEGG:04727	GABAergic synapse	KEGG_13.05.2021	0.783712	1	0.00537586	0.252665	[-1]	Group54	4.49438	4	[ADCY7, GNB3, GNG4, SLC38A5]
KEGG:04923	Regulation of lipolysis in adipocytes	KEGG_13.05.2021	0.293006	1	0.00537586	0.252665	[-1]	Group54	7.01754	4	[ADCY7, ADORA1, ADRB2, MGLL]
KEGG:05032	Morphine addiction	KEGG_13.05.2021	0.787035	1	0.00537586	0.252665	[-1]	Group54	4.3956	4	[ADCY7, ADORA1, GNB3, GNG4]
KEGG:00140	Steroid hormone biosynthesis	KEGG_13.05.2021	0.737549	1	0.737549	1	[-1]	Group00	4.91803	3	[AKR1C2, HSD11B1, HSD17B2]
KEGG:05340	Primary immunodeficiency	KEGG_13.05.2021	0.19849	1	0.19849	1	[-1]	Group02	7.89474	3	[IL7R, LCK, TAP2]
KEGG:00240	Pyrimidine metabolism	KEGG_13.05.2021	0.502386	1	0.502386	1	[-1]	Group04	5.26316	3	[CMPK2, NME6, UPP1]
KEGG:04216	Ferroptosis	KEGG_13.05.2021	0.230543	1	0.230543	1	[-1]	Group12	7.31707	3	[ACSL5, SLC7A11, STEAP3]
KEGG:04520	Adherens junction	KEGG_13.05.2021	0.764563	1	0.764563	1	[-1]	Group16	4.22535	3	[CSNK2A3, LMO7, PTPRB]
KEGG:00534	Glycosaminoglycan biosynthesis	KEGG_13.05.2021	0.0712076	1	0.0712076	1	[-1]	Group18	12.5	3	[HS3ST1, HS3ST3A1, HS6ST2]
KEGG:00561	Glycerolipid metabolism	KEGG_13.05.2021	0.737549	1	0.737549	1	[-1]	Group23	4.91803	3	[ALDH1B1, DGKG, MGLL]
KEGG:00590	Arachidonic acid metabolism	KEGG_13.05.2021	0.737549	1	0.737549	1	[-1]	Group25	4.91803	3	[CBR3, CYP2B6, GPX2]
KEGG:05211	Renal cell carcinoma	KEGG_13.05.2021	0.758507	1	0.758507	1	[-1]	Group30	4.34783	3	[EGLN2, ETS1, PDGFB]
KEGG:05221	Acute myeloid leukemia	KEGG_13.05.2021	0.752723	1	0.752723	1	[-1]	Group31	4.47761	3	[CCNA1, CSF2, MYC]
KEGG:00730	Thiamine metabolism	KEGG_13.05.2021	0.02495	1	0.0663539	1	[-1]	Group32	18.75	3	[AK5, ALPL, ALPP]
KEGG:00790	Folate biosynthesis	KEGG_13.05.2021	0.0862879	1	0.0663539	1	[-1]	Group32	11.5385	3	[ALPL, ALPP, PCBD1]
KEGG:00562	Inositol phosphate metabolism	KEGG_13.05.2021	1	1	0.837464	1	[-1]	Group35	4.10959	3	[ITPKB, MTMR2, PIK3C2G]
KEGG:04720	Long-term potentiation	KEGG_13.05.2021	0.752723	1	0.837464	1	[-1]	Group35	4.47761	3	[CALML4, CALML5, RAPGEF3]
KEGG:00280	Valine, leucine and isoleucine degradation	KEGG_13.05.2021	0.444564	1	0.276342	1	[-1]	Group36	6.25	3	[ALDH1B1, AOX1, BCAT1]
KEGG:00770	Pantothenate and CoA biosynthesis	KEGG_13.05.2021	0.0510982	1	0.276342	1	[-1]	Group36	14.2857	3	[ALDH1B1, BCAT1, VNN1]
KEGG:04930	Type II diabetes mellitus	KEGG_13.05.2021	0.434006	1	0.0714141	1	[-1]	Group37	6.52174	3	[HK2, HKDC1, SOCS2]
KEGG:05218	Melanoma	KEGG_13.05.2021	0.767678	1	0.00588801	0.26496	[-1]	Group49	4.16667	3	[E2F2, FGF2, PDGFB]
KEGG:04940	Type I diabetes mellitus	KEGG_13.05.2021	0.252411	1	0.00639878	0.281547	[-1]	Group53	6.97674	3	[IL12A, IL1A, IL1B]
KEGG:05143	African trypanosomiasis	KEGG_13.05.2021	0.188058	1	0.00639878	0.281547	[-1]	Group53	8.10811	3	[APOL1, IL12A, IL1B]

## Sheet: SUM-JQ-upreg
ID	Term	Ontology Source	Term PValue	Term PValue Corrected with Bonferroni step down	Group PValue	Group PValue Corrected with Bonferroni step down	GOLevels	GOGroups	% Associated Genes	Nr. Genes	Associated Genes Found
KEGG:04613	Neutrophil extracellular trap formation	KEGG_13.05.2021	2.01137e-09	6.03412e-09	1.60146e-07	4.80439e-07	[-1]	Group2	6.84211	13	[FCGR1A, H2AC13, H2AC19, H2AC6, H2AX, H2BC21, H2BC5, H3C10, H3C14, H3C15, H4C14, H4C15, H4C8]
KEGG:05034	Alcoholism	KEGG_13.05.2021	1.65354e-09	6.61416e-09	1.60146e-07	4.80439e-07	[-1]	Group2	6.95187	13	[CAMK4, H2AC13, H2AC19, H2AC6, H2AX, H2BC21, H2BC5, H3C10, H3C14, H3C15, H4C14, H4C15, H4C8]
KEGG:05322	Systemic lupus erythematosus	KEGG_13.05.2021	3.02375e-11	1.51187e-10	1.60146e-07	4.80439e-07	[-1]	Group2	9.55882	13	[FCGR1A, H2AC13, H2AC19, H2AC6, H2AX, H2BC21, H2BC5, H3C10, H3C14, H3C15, H4C14, H4C15, H4C8]
KEGG:05202	Transcriptional misregulation in cancer	KEGG_13.05.2021	0.000123067	0.000246133	0.000123067	0.000246133	[-1]	Group1	4.16667	8	[BAIAP3, FCGR1A, H3C10, H3C14, H3C15, ID2, NGFR, PLAT]
KEGG:04978	Mineral absorption	KEGG_13.05.2021	0.0117162	0.0117162	0.0117162	0.0117162	[-1]	Group0	5	3	[FTH1, HMOX1, MT1E]

## Sheet: SUM-JQ-downreg
ID	Term	Ontology Source	Term PValue	Term PValue Corrected with Bonferroni step down	Group PValue	Group PValue Corrected with Bonferroni step down	GOLevels	GOGroups	% Associated Genes	Nr. Genes	Associated Genes Found
KEGG:05200	Pathways in cancer	KEGG_13.05.2021	0.0533488	1	0.0147362	0.383142	[-1]	Group30	4.14313	22	[ADCY7, CTNNA3, CXCL8, EDN1, EDNRA, F2RL3, FLT3LG, GSTM1, HHIP, IL6R, IL7R, LAMA2, LPAR1, MAPK3, PDGFB, PDGFRA, PDGFRB, PGF, PTGER4, RASSF5, TGFB2, WNT10B]
KEGG:04151	PI3K-Akt signaling pathway	KEGG_13.05.2021	0.00673177	0.504883	0.0147362	0.383142	[-1]	Group30	5.36723	19	[ANGPT1, COL9A3, CSF3, FLT3LG, IL6R, IL7R, ITGA10, LAMA2, LPAR1, MAPK3, PDGFB, PDGFRA, PDGFRB, PGF, PIK3AP1, RELN, SPP1, THBS1, TLR2]
KEGG:05165	Human papillomavirus infection	KEGG_13.05.2021	0.0249866	1	0.0147362	0.383142	[-1]	Group30	4.83384	16	[ATP6V0D2, COL9A3, DLG3, IKBKE, ITGA10, LAMA2, MAPK3, OASL, PATJ, PDGFRB, PTGER4, RELN, SPP1, THBS1, TLR3, WNT10B]
KEGG:04080	Neuroactive ligand-receptor interaction	KEGG_13.05.2021	0.0629292	1	0.0629292	1	[-1]	Group12	4.39883	15	[CHRM3, CNR1, EDN1, EDNRA, F2RL1, F2RL2, F2RL3, GABRG1, GAL, LPAR1, P2RX1, P2RY8, PTGER4, RXFP1, RXFP2]
KEGG:04060	Cytokine-cytokine receptor interaction	KEGG_13.05.2021	0.0267782	1	0.0267782	0.589119	[-1]	Group17	5.08475	15	[CRLF2, CSF3, CXCL8, IL18R1, IL1RL1, IL27RA, IL31RA, IL6R, IL7R, TGFB2, TNFRSF10C, TNFRSF14, TNFRSF21, TNFSF12, TNFSF13]
KEGG:05171	Coronavirus disease	KEGG_13.05.2021	0.00619949	0.471161	0.000480496	0.0148954	[-1]	Group31	6.03448	14	[C1R, C1S, C4A, CASP1, CSF3, CXCL8, IFIH1, IKBKE, IL6R, MAPK3, OAS2, OAS3, TLR2, TLR3]
KEGG:04015	Rap1 signaling pathway	KEGG_13.05.2021	0.00787899	0.567287	0.0147362	0.383142	[-1]	Group30	6.19048	13	[ADCY7, ANGPT1, CNR1, F2RL3, ITGB2, LPAR1, MAPK3, PDGFB, PDGFRA, PDGFRB, PGF, RASSF5, THBS1]
KEGG:04621	NOD-like receptor signaling pathway	KEGG_13.05.2021	0.00421301	0.328615	0.000480496	0.0148954	[-1]	Group31	6.62983	12	[AIM2, CASP1, CXCL8, GBP1, GBP3, IKBKE, MAPK3, MEFV, NLRP1, OAS2, OAS3, TRPV2]
KEGG:05144	Malaria	KEGG_13.05.2021	6.87004e-09	5.97693e-07	0.000480496	0.0148954	[-1]	Group31	24	12	[ACKR1, CD36, CSF3, CXCL8, GYPC, ICAM1, ITGB2, KLRK1, TGFB2, THBS1, TLR2, VCAM1]
KEGG:04630	JAK-STAT signaling pathway	KEGG_13.05.2021	0.00506457	0.389972	0.00506457	0.141808	[-1]	Group16	6.79012	11	[AOX1, CISH, CRLF2, CSF3, IL27RA, IL6R, IL7R, PDGFB, PDGFRA, PDGFRB, SOCS2]
KEGG:04610	Complement and coagulation cascades	KEGG_13.05.2021	1.92897e-05	0.00165891	8.24112e-06	0.000263716	[-1]	Group23	12.9412	11	[C1R, C1S, C4A, CFH, CFI, F2RL2, F2RL3, ITGB2, SERPINA1, SERPINF2, THBD]
KEGG:05417	Lipid and atherosclerosis	KEGG_13.05.2021	0.0517488	1	0.018662	0.466551	[-1]	Group27	5.11628	11	[AGER, CASP1, CD14, CD36, CXCL8, ICAM1, IKBKE, MAPK3, TICAM2, TLR2, VCAM1]
KEGG:04510	Focal adhesion	KEGG_13.05.2021	0.0263862	1	0.0147362	0.383142	[-1]	Group30	5.47264	11	[COL9A3, ITGA10, LAMA2, MAPK3, PDGFB, PDGFRA, PDGFRB, PGF, RELN, SPP1, THBS1]
KEGG:04014	Ras signaling pathway	KEGG_13.05.2021	0.149871	1	0.0147362	0.383142	[-1]	Group30	4.31034	10	[ANGPT1, FLT3LG, MAPK3, PDGFB, PDGFRA, PDGFRB, PGF, RASA4, RASA4B, RASSF5]
KEGG:05133	Pertussis	KEGG_13.05.2021	0.000223075	0.0189614	8.24112e-06	0.000263716	[-1]	Group23	11.8421	9	[C1R, C1S, C4A, CASP1, CD14, CXCL8, ITGB2, MAPK3, TICAM2]
KEGG:05150	Staphylococcus aureus infection	KEGG_13.05.2021	0.00126173	0.105985	8.24112e-06	0.000263716	[-1]	Group23	9.375	9	[C1R, C1S, C4A, CFH, CFI, ICAM1, ITGB2, KRT19, KRT23]
KEGG:04024	cAMP signaling pathway	KEGG_13.05.2021	0.201302	1	0.379745	1	[-1]	Group25	4.16667	9	[ADCY7, ATP1A2, EDN1, EDNRA, HHIP, MAPK3, NPR1, PDE4B, PDE4D]
KEGG:04933	AGE-RAGE signaling pathway in diabetic complications	KEGG_13.05.2021	0.00168364	0.138059	0.018662	0.466551	[-1]	Group27	9	9	[AGER, COL3A1, CXCL8, EDN1, ICAM1, MAPK3, TGFB2, THBD, VCAM1]
KEGG:04072	Phospholipase D signaling pathway	KEGG_13.05.2021	0.0209476	1	0.0147362	0.383142	[-1]	Group30	6.08108	9	[ADCY7, CXCL8, DGKG, LPAR1, MAPK3, PDGFB, PDGFRA, PDGFRB, PLPP2]
KEGG:04620	Toll-like receptor signaling pathway	KEGG_13.05.2021	0.00221192	0.179165	0.000480496	0.0148954	[-1]	Group31	8.65385	9	[CD14, CXCL8, IKBKE, MAPK3, SPP1, TICAM2, TLR1, TLR2, TLR3]
KEGG:05164	Influenza A	KEGG_13.05.2021	0.0557764	1	0.000480496	0.0148954	[-1]	Group31	5.23256	9	[CASP1, CXCL8, ICAM1, IFIH1, IKBKE, MAPK3, OAS2, OAS3, TLR3]
KEGG:04974	Protein digestion and absorption	KEGG_13.05.2021	0.00738325	0.538977	0.00738325	0.199348	[-1]	Group09	7.76699	8	[ATP1A2, COL16A1, COL21A1, COL28A1, COL3A1, COL9A3, ELN, SLC7A7]
KEGG:05146	Amoebiasis	KEGG_13.05.2021	0.00697049	0.515816	0.000480496	0.0148954	[-1]	Group31	7.84314	8	[CD14, COL3A1, CXCL8, ITGB2, LAMA2, SERPINB3, TGFB2, TLR2]
KEGG:05152	Tuberculosis	KEGG_13.05.2021	0.162301	1	0.000480496	0.0148954	[-1]	Group31	4.44444	8	[ATP6V0D2, CD14, ITGB2, LSP1, MAPK3, TGFB2, TLR1, TLR2]
KEGG:05161	Hepatitis B	KEGG_13.05.2021	0.0890445	1	0.000480496	0.0148954	[-1]	Group31	4.93827	8	[CXCL8, IFIH1, IKBKE, MAPK3, TGFB2, TICAM2, TLR2, TLR3]
KEGG:05323	Rheumatoid arthritis	KEGG_13.05.2021	0.00399468	0.31558	0.000480496	0.0148954	[-1]	Group31	8.60215	8	[ANGPT1, ATP6V0D2, CXCL8, ICAM1, ITGB2, TGFB2, TLR2, TNFSF13]
KEGG:04390	Hippo signaling pathway	KEGG_13.05.2021	0.208459	1	0.208459	1	[-1]	Group13	4.4586	7	[CTNNA3, DLG3, DLG4, ITGB2, PATJ, TGFB2, WNT10B]
KEGG:00230	Purine metabolism	KEGG_13.05.2021	0.0931406	1	0.379745	1	[-1]	Group25	5.38462	7	[ADCY7, NME4, NPR1, PDE1C, PDE4B, PDE4D, XDH]
KEGG:00982	Drug metabolism	KEGG_13.05.2021	0.00353572	0.282857	0.00400318	0.116092	[-1]	Group29	9.72222	7	[ALDH3A1, AOX1, FMO2, FMO3, GSTM1, UGT1A6, UGT2B7]
KEGG:04512	ECM-receptor interaction	KEGG_13.05.2021	0.0105358	0.74804	0.0147362	0.383142	[-1]	Group30	7.95455	7	[CD36, COL9A3, ITGA10, LAMA2, RELN, SPP1, THBS1]
KEGG:05231	Choline metabolism in cancer	KEGG_13.05.2021	0.0182561	1	0.0147362	0.383142	[-1]	Group30	7.14286	7	[DGKG, MAPK3, PDGFB, PDGFRA, PDGFRB, PLPP2, SLC44A5]
KEGG:04145	Phagosome	KEGG_13.05.2021	0.200372	1	0.000480496	0.0148954	[-1]	Group31	4.60526	7	[ATP6V0D2, C1R, CD14, CD36, ITGB2, THBS1, TLR2]
KEGG:02010	ABC transporters	KEGG_13.05.2021	0.00135655	0.112594	0.00135655	0.0406966	[-1]	Group00	13.3333	6	[ABCA10, ABCA13, ABCA6, ABCA8, ABCA9, ABCC9]
KEGG:04640	Hematopoietic cell lineage	KEGG_13.05.2021	0.0552571	1	0.0552571	1	[-1]	Group01	6.06061	6	[CD14, CD36, CSF3, FLT3LG, IL6R, IL7R]
KEGG:04721	Synaptic vesicle cycle	KEGG_13.05.2021	0.0202391	1	0.0202391	0.465499	[-1]	Group04	7.69231	6	[ATP6V0D2, CPLX1, SLC1A7, SLC6A9, SNAP25, UNC13A]
KEGG:04926	Relaxin signaling pathway	KEGG_13.05.2021	0.171739	1	0.388688	1	[-1]	Group18	4.65116	6	[ADCY7, COL3A1, EDN1, MAPK3, RXFP1, RXFP2]
KEGG:04650	Natural killer cell mediated cytotoxicity	KEGG_13.05.2021	0.177859	1	0.273405	1	[-1]	Group24	4.58015	6	[ICAM1, ITGB2, KLRC2, KLRK1, MAPK3, RAET1E]
KEGG:04928	Parathyroid hormone synthesis, secretion and action	KEGG_13.05.2021	0.0720621	1	0.379745	1	[-1]	Group25	5.66038	6	[ADCY7, MAPK3, PDE4B, PDE4D, RUNX2, SOST]
KEGG:04970	Salivary secretion	KEGG_13.05.2021	0.0429467	1	0.365207	1	[-1]	Group26	6.45161	6	[ADCY7, AMY1C, AMY2B, ATP1A2, CHRM3, DMBT1]
KEGG:04064	NF-kappa B signaling pathway	KEGG_13.05.2021	0.066991	1	0.018662	0.466551	[-1]	Group27	5.76923	6	[CARD11, CD14, CXCL8, ICAM1, TICAM2, VCAM1]
KEGG:04668	TNF signaling pathway	KEGG_13.05.2021	0.131353	1	0.018662	0.466551	[-1]	Group27	5.35714	6	[EDN1, ICAM1, IL18R1, MAPK3, MLKL, VCAM1]
KEGG:05418	Fluid shear stress and atherosclerosis	KEGG_13.05.2021	0.284484	1	0.018662	0.466551	[-1]	Group27	4.31655	6	[EDN1, GSTM1, ICAM1, PDGFB, THBD, VCAM1]
KEGG:04540	Gap junction	KEGG_13.05.2021	0.0341336	1	1	1	[-1]	Group28	6.81818	6	[ADCY7, LPAR1, MAPK3, PDGFB, PDGFRA, PDGFRB]
KEGG:05204	Chemical carcinogenesis	KEGG_13.05.2021	0.026586	1	0.00400318	0.116092	[-1]	Group29	7.22892	6	[ALDH3A1, GSTM1, KYAT1, SULT1A3, UGT1A6, UGT2B7]
KEGG:04061	Viral protein interaction with cytokine and cytokine receptor	KEGG_13.05.2021	0.201671	1	0.0267782	0.589119	[-1]	Group17	5	5	[CXCL8, IL18R1, IL6R, TNFRSF10C, TNFRSF14]
KEGG:04611	Platelet activation	KEGG_13.05.2021	0.395634	1	0.388688	1	[-1]	Group18	4.03226	5	[ADCY7, COL3A1, F2RL3, MAPK3, P2RX1]
KEGG:03320	PPAR signaling pathway	KEGG_13.05.2021	0.0580365	1	0.108214	1	[-1]	Group22	6.57895	5	[ACADL, ACSL5, CD36, FABP6, PLIN4]
KEGG:04931	Insulin resistance	KEGG_13.05.2021	0.225031	1	0.108214	1	[-1]	Group22	4.62963	5	[CD36, MLXIPL, PPARGC1A, SLC27A3, TRIB3]
KEGG:04670	Leukocyte transendothelial migration	KEGG_13.05.2021	0.246186	1	0.273405	1	[-1]	Group24	4.38596	5	[CTNNA3, ICAM1, ITGB2, RASSF5, VCAM1]
KEGG:04924	Renin secretion	KEGG_13.05.2021	0.0410914	1	0.379745	1	[-1]	Group25	7.24638	5	[EDN1, EDNRA, NPR1, PDE1C, PTGER4]
KEGG:05032	Morphine addiction	KEGG_13.05.2021	0.105857	1	0.379745	1	[-1]	Group25	5.49451	5	[ADCY7, GABRG1, PDE1C, PDE4B, PDE4D]
KEGG:04972	Pancreatic secretion	KEGG_13.05.2021	0.206936	1	0.365207	1	[-1]	Group26	4.90196	5	[ADCY7, AMY1C, AMY2B, ATP1A2, CHRM3]
KEGG:04976	Bile secretion	KEGG_13.05.2021	0.102198	1	0.365207	1	[-1]	Group26	5.55556	5	[ADCY7, ATP1A2, SLCO1A2, UGT1A6, UGT2B7]
KEGG:04657	IL-17 signaling pathway	KEGG_13.05.2021	0.188438	1	0.000480496	0.0148954	[-1]	Group31	5.31915	5	[CSF3, CXCL8, IKBKE, MAPK3, MUC5AC]
KEGG:05134	Legionellosis	KEGG_13.05.2021	0.0198999	1	0.000480496	0.0148954	[-1]	Group31	8.77193	5	[CASP1, CD14, CXCL8, ITGB2, TLR2]
KEGG:04662	B cell receptor signaling pathway	KEGG_13.05.2021	0.289536	1	0.289536	1	[-1]	Group03	4.87805	4	[CARD11, IFITM1, MAPK3, PIK3AP1]
KEGG:04750	Inflammatory mediator regulation of TRP channels	KEGG_13.05.2021	0.348199	1	0.348199	1	[-1]	Group05	4.08163	4	[ADCY7, F2RL1, PTGER4, TRPV2]
KEGG:00512	Mucin type O-glycan biosynthesis	KEGG_13.05.2021	0.0110163	0.760127	0.0643028	1	[-1]	Group19	12.5	4	[GALNT15, GALNT5, GCNT1, POC1B-GALNT4]
KEGG:05410	Hypertrophic cardiomyopathy	KEGG_13.05.2021	0.315654	1	0.218635	1	[-1]	Group20	4.44444	4	[EDN1, ITGA10, LAMA2, TGFB2]
KEGG:05414	Dilated cardiomyopathy	KEGG_13.05.2021	0.339566	1	0.218635	1	[-1]	Group20	4.16667	4	[ADCY7, ITGA10, LAMA2, TGFB2]
KEGG:00350	Tyrosine metabolism	KEGG_13.05.2021	0.0165707	1	0.019901	0.477624	[-1]	Group21	11.1111	4	[ALDH3A1, AOC3, AOX1, HPD]
KEGG:04911	Insulin secretion	KEGG_13.05.2021	0.301666	1	0.365207	1	[-1]	Group26	4.65116	4	[ADCY7, ATP1A2, CHRM3, SNAP25]
KEGG:04350	TGF-beta signaling pathway	KEGG_13.05.2021	0.331245	1	1	1	[-1]	Group28	4.25532	4	[DCN, MAPK3, TGFB2, THBS1]
KEGG:05140	Leishmaniasis	KEGG_13.05.2021	0.162277	1	1	1	[-1]	Group28	5.19481	4	[ITGB2, MAPK3, TGFB2, TLR2]
KEGG:05214	Glioma	KEGG_13.05.2021	0.151794	1	1	1	[-1]	Group28	5.33333	4	[MAPK3, PDGFB, PDGFRA, PDGFRB]
KEGG:05215	Prostate cancer	KEGG_13.05.2021	0.343845	1	1	1	[-1]	Group28	4.12371	4	[MAPK3, PDGFB, PDGFRA, PDGFRB]
KEGG:05218	Melanoma	KEGG_13.05.2021	0.136583	1	1	1	[-1]	Group28	5.55556	4	[MAPK3, PDGFB, PDGFRA, PDGFRB]
KEGG:00140	Steroid hormone biosynthesis	KEGG_13.05.2021	0.0868631	1	0.00400318	0.116092	[-1]	Group29	6.55738	4	[CYP19A1, SULT1E1, UGT1A6, UGT2B7]
KEGG:00980	Metabolism of xenobiotics by cytochrome P450	KEGG_13.05.2021	0.167616	1	0.00400318	0.116092	[-1]	Group29	5.12821	4	[ALDH3A1, GSTM1, UGT1A6, UGT2B7]
KEGG:00380	Tryptophan metabolism	KEGG_13.05.2021	0.108399	1	0.108399	1	[-1]	Group02	7.14286	3	[AOX1, KYAT1, TDO2]
KEGG:04917	Prolactin signaling pathway	KEGG_13.05.2021	0.443898	0.887797	0.443898	1	[-1]	Group06	4.28571	3	[CISH, MAPK3, SOCS2]
KEGG:00480	Glutathione metabolism	KEGG_13.05.2021	0.207087	1	0.207087	1	[-1]	Group07	5.26316	3	[CHAC1, GGT5, GSTM1]
KEGG:04960	Aldosterone-regulated sodium reabsorption	KEGG_13.05.2021	0.0809004	1	0.0809004	1	[-1]	Group08	8.10811	3	[ATP1A2, MAPK3, SCNN1G]
KEGG:04977	Vitamin digestion and absorption	KEGG_13.05.2021	0.0272704	1	0.0272704	0.572679	[-1]	Group10	12.5	3	[CUBN, MMACHC, TCN2]
KEGG:04979	Cholesterol metabolism	KEGG_13.05.2021	0.158546	1	0.158546	1	[-1]	Group11	6	3	[APOC1, CD36, PCSK9]
KEGG:04520	Adherens junction	KEGG_13.05.2021	0.447589	0.447589	0.447589	0.895178	[-1]	Group14	4.22535	3	[CTNNA3, MAPK3, PTPRB]
KEGG:04623	Cytosolic DNA-sensing pathway	KEGG_13.05.2021	0.25098	1	0.25098	1	[-1]	Group15	4.7619	3	[AIM2, CASP1, IKBKE]
KEGG:00514	Other types of O-glycan biosynthesis	KEGG_13.05.2021	0.138964	1	0.0643028	1	[-1]	Group19	6.38298	3	[GALNT15, GALNT5, POC1B-GALNT4]
KEGG:00360	Phenylalanine metabolism	KEGG_13.05.2021	0.0105484	0.738387	0.019901	0.477624	[-1]	Group21	17.6471	3	[ALDH3A1, AOC3, HPD]
KEGG:04920	Adipocytokine signaling pathway	KEGG_13.05.2021	0.440328	1	0.108214	1	[-1]	Group22	4.34783	3	[ACSL5, CD36, PPARGC1A]
KEGG:05143	African trypanosomiasis	KEGG_13.05.2021	0.0809004	1	0.273405	1	[-1]	Group24	8.10811	3	[F2RL1, ICAM1, VCAM1]
KEGG:05416	Viral myocarditis	KEGG_13.05.2021	0.228831	1	0.273405	1	[-1]	Group24	5	3	[ICAM1, ITGB2, LAMA2]
KEGG:00500	Starch and sucrose metabolism	KEGG_13.05.2021	0.0758156	1	0.365207	1	[-1]	Group26	8.33333	3	[AMY1C, AMY2B, GYG2]
KEGG:04973	Carbohydrate digestion and absorption	KEGG_13.05.2021	0.138964	1	0.365207	1	[-1]	Group26	6.38298	3	[AMY1C, AMY2B, ATP1A2]
KEGG:05211	Renal cell carcinoma	KEGG_13.05.2021	0.440328	1	1	1	[-1]	Group28	4.34783	3	[MAPK3, PDGFB, TGFB2]
KEGG:00830	Retinol metabolism	KEGG_13.05.2021	0.436884	1	0.00400318	0.116092	[-1]	Group29	4.41176	3	[AOX1, UGT1A6, UGT2B7]
KEGG:00860	Porphyrin and chlorophyll metabolism	KEGG_13.05.2021	0.114284	1	0.00400318	0.116092	[-1]	Group29	6.97674	3	[CP, UGT1A6, UGT2B7]
KEGG:05230	Central carbon metabolism in cancer	KEGG_13.05.2021	0.443898	0.887797	0.0147362	0.383142	[-1]	Group30	4.28571	3	[MAPK3, PDGFRA, PDGFRB]
KEGG:04622	RIG-I-like receptor signaling pathway	KEGG_13.05.2021	0.443898	0.887797	0.000480496	0.0148954	[-1]	Group31	4.28571	3	[CXCL8, IFIH1, IKBKE]
KEGG:05219	Bladder cancer	KEGG_13.05.2021	0.102636	1	0.000480496	0.0148954	[-1]	Group31	7.31707	3	[CXCL8, MAPK3, THBS1]
KEGG:05321	Inflammatory bowel disease	KEGG_13.05.2021	0.427376	1	0.000480496	0.0148954	[-1]	Group31	4.61538	3	[IL18R1, TGFB2, TLR2]

[truncated: 3 more sheets: SUM-GSK-upreg, SUM-JG-upreg, SUM-JG-downreg]
